# Supplementary material for: Metal-organic framework membranes with single-atomic centers for photocatalytic CO2 and O2 reduction
Source: Nat Commun. 2021 May 11;12:2682. doi: 10.1038/s41467-021-22991-7 (PMC8113524; doi:10.1038/s41467-021-22991-7)
Supplement: Supplementary file 3 — Source Data [file 41467_2021_22991_MOESM3_ESM.xlsx]

## Sheet: Figure 1
Figure 1c												Figure 1d																Figure 1e
Figure 1f												Figure 1g										Figure 1h

## Sheet: Figure 2
Figure 2a							Figure 2b							Figure 2c												Figure 2d								Figure 2e															Figure 2f
aUiO		A-aUiO					A-aUiO		aUiO						Ir1/A-aUiO (1.4 wt.%)		Ir1/A-aUiO (0.7 wt.%)		Irx/A-aUiO (2.7 wt.%)		IrNPs/A-aUiO (4.0 wt.%)	A-aUiO				Ir loading (wt.%)	HCOOH selectivity (%)	Error bars	H2 selectivity (%)	Error bars				IrO2		0.7 wt.%		1.4 wt.%		2.7 wt.%		4.0 wt.%		Ir foil					Ir1/A-aUiO (1.4 wt.%)
Wavelength (nm)	Absorbance (arb. units)	Wavelength (nm)	Absorbance (arb. units)				E(V vs.RHE)	Current (μA)	E(V vs.RHE)	Current (μA)				Time (h)	Performance (mmol g–1)	Error bars	Performance (mmol g–1)	Error bars	Performance (mmol g–1)	Error bars	Performance (mmol g–1)	Performance (mmol g–1)				0.7	96.3	2.1	0	0				Photon energy (eV)	Intensity (arb. units)	Photon energy (eV)	Intensity (arb. units)	Photon energy (eV)	Intensity (arb. units)	Photon energy (eV)	Intensity (arb. units)	Photon energy (eV)	Intensity (arb. units)	Photon energy (eV)	Intensity (arb. units)				1000/T (1/K)
220	15.1297	220	10.7406				0.65	-8.49024	0.65	-8.7				0	0	0	0	0	0	0	0	0				1.4	98.9	1	0	0				11020.3	0.01346	11015.4	-0.38822	11018	-0.80074	11020.3	-1.24851	11019.8	-1.68056	11019.8	-2.08948				3.59712
220.5	15.016	220.5	10.7259				0.651	-8.33039	0.651	-8.51428				2	1.01	0	0.4873	0	0.32	0	0.02	0.015				2.7	79.8	5.7	18.7	2.7				11025.8	0.01285	11020.4	-0.38934	11023	-0.7966	11025.3	-1.24876	11025.4	-1.67712	11025.4	-2.0903				3.47222
221	14.8957	221	10.7195				0.652	-8.20073	0.652	-8.33428				4	2.03	0.175	0.93	0.082	0.66	0.067	0.042	0.03				4	16.5	2.7	58.9	4.7				11030.4	0.01166	11025.1	-0.3981	11028	-0.8008	11030.3	-1.24896	11029.9	-1.67523	11029.9	-2.09097				3.3557
221.5	14.6842	221.5	10.7259				0.653	-8.04811	0.653	-8.15714				6	3.08	0.234	1.484	0.164	0.98	0.087	0.061	0.06												11035.8	0.01108	11030.3	-0.39613	11033	-0.79815	11035.3	-1.24912	11035.4	-1.67643	11035.4	-2.09197				3.24675
222	14.5695	222	10.7439				0.654	-7.8403	0.654	-7.98858				8	4.08	0.262	1.88	0.232	1.3	0.092	0.082	0.07												11040.6	0.00992	11035.2	-0.38994	11038	-0.79943	11040.3	-1.24925	11040	-1.67875	11040	-2.09255
222.5	14.5145	222.5	10.767				0.655	-7.68425	0.655	-7.81428				10	5.1	0.281	2.37	0.253	1.57	0.097	0.103	0.09												11045.7	0.00924	11040.1	-0.3967	11043.1	-0.80087	11045.3	-1.24941	11045.3	-1.68281	11045.3	-2.09341
223	14.3557	223	10.7859				0.656	-7.52819	0.656	-7.65142																								11050.6	0.00813	11045.4	-0.40319	11048.1	-0.80123	11050.3	-1.24959	11050.1	-1.68827	11050.1	-2.09422
223.5	14.0801	223.5	10.7922				0.657	-7.37214	0.657	-7.49428																								11055.6	0.00749	11050	-0.39833	11053.2	-0.80191	11055.3	-1.24977	11055.2	-1.69274	11055.2	-2.09474
224	13.9426	224	10.7816				0.658	-7.35049	0.658	-7.33428																								11060.6	0.00643	11055.5	-0.40645	11058.3	-0.8017	11060.3	-1.24992	11060.2	-1.69432	11060.2	-2.09547
224.5	13.87	224.5	10.755				0.659	-7.06116	0.659	-7.18																								11065.7	0.00575	11060	-0.39858	11063.1	-0.80068	11065.3	-1.25004	11065.2	-1.69316	11065.2	-2.09602
225	13.7087	225	10.7171				0.66	-6.88584	0.66	-7.03142																								11070.6	0.00493	11065.4	-0.40422	11068	-0.79841	11070.3	-1.25016	11070.2	-1.6912	11070.2	-2.09666
225.5	13.5525	225.5	10.6741				0.661	-6.75091	0.661	-6.88858																								11075.8	0.00379	11070.1	-0.39819	11073	-0.80129	11075.3	-1.2503	11075.4	-1.69185	11075.4	-2.09755
226	13.4137	226	10.6306				0.662	-6.59139	0.662	-6.75142																								11080.6	0.00323	11075.4	-0.40537	11078.1	-0.80065	11080.3	-1.25044	11080.1	-1.694	11080.1	-2.0983
226.5	13.274	226.5	10.5881				0.663	-6.41768	0.663	-6.61142																								11085.7	0.00217	11080.2	-0.40547	11083	-0.80319	11085.4	-1.25056	11085.4	-1.69623	11085.4	-2.0989
227	13.1395	227	10.5455				0.664	-6.24192	0.664	-6.48																								11090.7	0.00167	11085.2	-0.40307	11088	-0.79745	11090.4	-1.25067	11090.1	-1.69665	11090.1	-2.09921
227.5	13.0111	227.5	10.5006				0.665	-6.17904	0.665	-6.34858																								11095.5	0.00061061	11090.2	-0.40634	11093.1	-0.80049	11095.6	-1.25079	11095.2	-1.6963	11095.2	-2.0997
228	12.8836	228	10.4518				0.666	-6.14694	0.666	-6.22286																								11101	0.000219002	11095.4	-0.40802	11098	-0.80102	11100.5	-1.2509	11100.4	-1.69636	11100.4	-2.10052
228.5	12.763	228.5	10.3992				0.667	-5.85018	0.667	-6.1																								11105.4	-0.00054831	11100.2	-0.39878	11103	-0.79905	11105.4	-1.25096	11104.9	-1.69925	11104.9	-2.10113
229	12.6552	229	10.3442				0.668	-5.77974	0.668	-5.98																								11110.9	-0.00105	11105.5	-0.40209	11108	-0.79787	11110.3	-1.25096	11110.4	-1.7044	11110.4	-2.10159
229.5	12.5556	229.5	10.2888				0.669	-5.72953	0.669	-5.86																								11115.5	-0.00188	11110.1	-0.4	11113	-0.79842	11115.3	-1.2509	11114.9	-1.70904	11114.9	-2.10175
230	12.456	230	10.2348				0.67	-5.49301	0.67	-5.74286																								11120.8	-0.00204	11115.2	-0.39955	11118	-0.7996	11120.4	-1.25082	11120.4	-1.71116	11120.4	-2.10225
230.5	12.3638	230.5	10.1828				0.671	-5.35064	0.671	-5.62858																								11125.6	-0.00283	11120.3	-0.39028	11123	-0.80275	11125.3	-1.25072	11125	-1.71141	11125	-2.10272
231	12.2844	231	10.1328				0.672	-5.24932	0.672	-5.51428																								11130.7	-0.00323	11125	-0.39972	11128.1	-0.79945	11130.4	-1.25059	11130.3	-1.71079	11130.3	-2.10305
231.5	12.2133	231.5	10.0847				0.673	-5.1432	0.673	-5.40572																								11135.6	-0.00365	11130.5	-0.39365	11133.3	-0.79947	11135.3	-1.25039	11135.2	-1.71141	11135.2	-2.10345
232	12.1507	232	10.0384				0.674	-5.06707	0.674	-5.29714																								11140.8	-0.00388	11134.9	-0.39946	11138.3	-0.79963	11140.3	-1.25009	11140.2	-1.70999	11140.2	-2.10359
232.5	12.0977	232.5	9.99445				0.675	-4.97724	0.675	-5.19142																								11145.6	-0.00415	11140.4	-0.3955	11143	-0.79987	11145.3	-1.24966	11145.2	-1.70719	11145.2	-2.10337
233	12.0541	233	9.95341				0.676	-4.92128	0.676	-5.08858																								11150.8	-0.00429	11145.1	-0.40289	11148	-0.79885	11150.3	-1.24913	11150.5	-1.70523	11150.5	-2.10315
233.5	12.0201	233.5	9.91603				0.677	-4.84501	0.677	-4.98572																								11155.6	-0.00408	11150.3	-0.40133	11153.1	-0.79575	11155.3	-1.24841	11155.2	-1.70564	11155.2	-2.10271
234	11.9958	234	9.88281				0.678	-4.76873	0.678	-4.88572																								11160.6	-0.00387	11155.2	-0.39422	11158.1	-0.80064	11160.4	-1.24742	11160.3	-1.70636	11160.3	-2.10212
234.5	11.9808	234.5	9.85402				0.679	-4.67928	0.679	-4.78858																								11165.8	-0.00288	11160.2	-0.40318	11163.1	-0.79553	11165.5	-1.24622	11165.1	-1.7046	11165.1	-2.10115
235	11.9751	235	9.82979				0.68	-4.55535	0.68	-4.69428																								11170.4	-0.00204	11165.2	-0.3916	11168.1	-0.79201	11170.5	-1.24483	11170	-1.69865	11170	-2.09985
235.5	11.9788	235.5	9.81024				0.681	-4.40273	0.681	-4.60286																								11175.9	2.0006e-05	11170.3	-0.38799	11173.1	-0.79093	11175.5	-1.24285	11175.5	-1.69422	11175.5	-2.09743
236	11.9919	236	9.7955				0.682	-3.79036	0.682	-4.50858																								11180.4	0.00275	11175.2	-0.38835	11178	-0.7889	11180.3	-1.23947	11180	-1.69309	11180	-2.09454
236.5	12.0137	236.5	9.78579				0.683	-2.49943	0.683	-4.08572																								11185.9	0.0071	11180.4	-0.38336	11183.1	-0.79233	11185.3	-1.23399	11185.5	-1.69586	11185.5	-2.08872
237	12.0438	237	9.7813				0.684	-2.42626	0.684	-3.91428																								11190.6	0.01395	11185.2	-0.37759	11188	-0.79233	11190.4	-1.22709	11185.5	-1.69822	11185.5	-2.08867
237.5	12.0821	237.5	9.78219				0.685	-2.3643	0.685	-3.87714																								11195.7	0.02519	11190	-0.37683	11193.1	-0.77169	11195.4	-1.22059	11185.9	-1.69782	11185.9	-2.08802
238	12.1284	238	9.78852				0.686	-2.31799	0.686	-3.83714																								11196	0.02581	11195.5	-0.37025	11193.8	-0.76378	11195.8	-1.21603	11186.5	-1.69488	11186.5	-2.08712
238.5	12.1821	238.5	9.80033				0.687	-2.24893	0.687	-3.79428																								11196.5	0.02741	11195.5	-0.36014	11194.6	-0.76241	11196.3	-1.21361	11187.1	-1.69249	11187.1	-2.08633
239	12.2429	239	9.81756				0.688	-2.22354	0.688	-3.76																								11197	0.0291	11196	-0.36021	11195.4	-0.7605	11196.8	-1.21233	11187.5	-1.69121	11187.5	-2.08561
239.5	12.3106	239.5	9.84016				0.689	-2.15942	0.689	-3.72286																								11197.5	0.03116	11196.6	-0.35704	11196.2	-0.76027	11197.4	-1.21112	11188.1	-1.69164	11188.1	-2.08478
240	12.3848	240	9.86805				0.69	-2.0953	0.69	-3.68572																								11198	0.0331	11197	-0.35767	11197	-0.76027	11197.8	-1.20977	11188.6	-1.69209	11188.6	-2.08407
240.5	12.465	240.5	9.90111				0.691	-2.04273	0.691	-3.65714																								11198.5	0.03555	11197.6	-0.35225	11198	-0.75533	11198.4	-1.20821	11189.1	-1.69237	11189.1	-2.08329
241	12.5511	241	9.93922				0.692	-1.98098	0.692	-3.62286																								11199	0.03808	11198.1	-0.35011	11198.7	-0.75054	11198.8	-1.20632	11189.5	-1.69211	11189.5	-2.08263
241.5	12.6426	241.5	9.9822				0.693	-1.91924	0.693	-3.58858																								11199.5	0.04074	11198.6	-0.34821	11199.4	-0.74958	11199.3	-1.204	11190	-1.6915	11190	-2.08187
242	12.7391	242	10.0298				0.694	-1.86531	0.694	-3.55428																								11200	0.043	11199	-0.34383	11200.2	-0.74958	11199.8	-1.20141	11190.5	-1.68993	11190.5	-2.08075
242.5	12.8404	242.5	10.0818				0.695	-1.75362	0.695	-3.52																								11200.5	0.04569	11199.5	-0.3381	11201	-0.74958	11200.3	-1.19879	11191	-1.6874	11191	-2.07949
243	12.946	243	10.138				0.696	-1.72444	0.696	-3.48858																								11201	0.04831	11200	-0.33679	11201.8	-0.74958	11200.8	-1.19611	11191.5	-1.68387	11191.5	-2.07819
243.5	13.0556	243.5	10.1978				0.697	-1.68319	0.697	-3.45714																								11201.5	0.05142	11200.5	-0.33655	11202.7	-0.74039	11201.3	-1.19299	11192	-1.68004	11192	-2.07689
244	13.1687	244	10.2612				0.698	-2.84175	0.698	-3.42572																								11202	0.05504	11201	-0.32801	11203.7	-0.73428	11201.8	-1.18931	11192.6	-1.67698	11192.6	-2.07543
244.5	13.2848	244.5	10.3276				0.699	-3.21462	0.699	-3.61142																								11202.5	0.05999	11201.5	-0.33002	11204.2	-0.72994	11202.3	-1.18553	11193.1	-1.67554	11193.1	-2.07418
245	13.4034	245	10.3967				0.7	-3.42293	0.7	-3.81142																								11203	0.0654	11202.1	-0.32549	11205	-0.71898	11202.9	-1.1822	11193.6	-1.67548	11193.6	-2.07293
245.5	13.5238	245.5	10.468				0.701	-3.63521	0.701	-3.72572																								11203.5	0.07097	11202.6	-0.32852	11205.8	-0.70048	11203.3	-1.17933	11194.1	-1.67628	11194.1	-2.0717
246	13.6455	246	10.5411				0.702	-3.5889	0.702	-3.64572																								11204.1	0.07615	11203.2	-0.31372	11206.6	-0.69259	11203.9	-1.1762	11194.6	-1.67685	11194.6	-2.07049
246.5	13.7675	246.5	10.6156				0.703	-3.47012	0.703	-3.57428																								11204.5	0.0801	11203.5	-0.31209	11207.4	-0.67091	11204.3	-1.17193	11195.1	-1.67604	11195.1	-2.0693
247	13.8892	247	10.691				0.704	-3.43175	0.704	-3.50572																								11205.1	0.0845	11204.1	-0.3224	11208.3	-0.65465	11204.8	-1.16644	11195.5	-1.67311	11195.5	-2.06763
247.5	14.0097	247.5	10.7669				0.705	-3.34932	0.705	-3.43428																								11205.5	0.08844	11204.6	-0.31759	11209.3	-0.63744	11205.3	-1.16041	11196	-1.66905	11196	-2.06549
248	14.1279	248	10.8426				0.706	-3.28758	0.706	-3.36286																								11206.1	0.09335	11205	-0.3031	11209.8	-0.62441	11205.8	-1.15429	11196.5	-1.66563	11196.5	-2.06378
248.5	14.2429	248.5	10.9179				0.707	-3.22894	0.707	-3.29714																								11206.5	0.09746	11205.5	-0.30235	11210.6	-0.59179	11206.3	-1.14763	11197	-1.66424	11197	-2.06212
249	14.3538	249	10.9921				0.708	-3.15244	0.708	-3.23428																								11207.1	0.10437	11206	-0.28895	11211.4	-0.5786	11206.8	-1.13945	11197.5	-1.66412	11197.5	-2.0604
249.5	14.4593	249.5	11.0649				0.709	-3.06824	0.709	-3.16858																								11207.5	0.1118	11206.5	-0.2871	11212.2	-0.50775	11207.3	-1.12965	11198	-1.66383	11198	-2.05863
250	14.5585	250	11.1359				0.71	-2.93781	0.71	-3.10572																								11208	0.12268	11207	-0.28512	11213	-0.45611	11207.8	-1.1196	11198.6	-1.66237	11198.6	-2.05608
250.5	14.6503	250.5	11.2045				0.711	-2.90544	0.711	-3.03714																								11208.5	0.13444	11207.5	-0.26817	11213.9	-0.37668	11208.4	-1.11079	11199	-1.66044	11199	-2.05324
251	14.7339	251	11.2705				0.712	-2.87392	0.712	-2.97142																								11209	0.14813	11208.1	-0.24976	11214.9	-0.29158	11208.8	-1.10295	11199.6	-1.65856	11199.6	-2.05
251.5	14.8081	251.5	11.3334				0.713	-2.76405	0.713	-2.91142																								11209.5	0.16425	11208.5	-0.24756	11215.4	-0.24105	11209.3	-1.09362	11200	-1.65646	11200	-2.04734
252	14.8723	252	11.3929				0.714	-2.70142	0.714	-2.84486																								11210	0.18144	11209.1	-0.23599	11216.2	-0.10162	11209.8	-1.08006	11200.5	-1.65323	11200.5	-2.04406
252.5	14.9257	252.5	11.4488				0.715	-0.85397	0.715	-2.74772																								11210.5	0.20073	11209.5	-0.22464	11217	0.09718	11210.3	-1.06228	11201	-1.64875	11201	-2.04075
253	14.9679	253	11.5008				0.716	-0.7863	0.716	-2.20058																								11211	0.2191	11210	-0.21764	11217.8	0.40565	11210.8	-1.0425	11201.5	-1.64378	11201.5	-2.03613
253.5	14.9985	253.5	11.5486				0.717	-0.72324	0.717	-2.196																								11211.5	0.24177	11210.5	-0.19356	11218.6	0.72154	11211.3	-1.02176	11202	-1.63937	11202	-2.03244
254	15.0172	254	11.5922				0.718	-0.68585	0.718	-2.18																								11212	0.26614	11211	-0.16053	11219.5	1.34735	11211.8	-0.99712	11202.5	-1.63509	11202.5	-2.02911
254.5	15.0241	254.5	11.6314				0.719	-0.63955	0.719	-2.15714																								11212.5	0.2979	11211.5	-0.13074	11220.4	1.69728	11212.3	-0.96396	11203	-1.6298	11203	-2.02559
255	15.0195	255	11.6661				0.72	-0.56735	0.72	-2.136																								11213	0.33961	11212.1	-0.10294	11221	1.80085	11212.8	-0.92203	11203.6	-1.62333	11203.6	-2.02131
255.5	15.0038	255.5	11.6963				0.721	-0.5217	0.721	-2.11428																								11213.5	0.40002	11212.6	-0.07142	11221.8	1.66293	11213.4	-0.87785	11204.2	-1.61707	11204.2	-2.01393
256	14.9777	256	11.722				0.722	-0.49615	0.722	-2.09228																								11214	0.47149	11213.1	-0.0499	11222.7	1.35358	11213.9	-0.83829	11204.6	-1.61236	11204.6	-2.00863
256.5	14.9421	256.5	11.7433				0.723	-0.4447	0.723	-2.07314																								11214.5	0.56353	11213.6	-0.01464	11223.4	1.09105	11214.3	-0.80031	11205.1	-1.60844	11205.1	-2.00152
257	14.8978	257	11.7602				0.724	-0.39325	0.724	-2.04742																								11215	0.63993	11214.2	0.02029	11224.2	0.85077	11214.8	-0.74922	11205.6	-1.60374	11205.6	-1.99517
257.5	14.8463	257.5	11.7728				0.725	-0.35297	0.725	-2.022																								11215.6	0.72226	11214.6	0.03952	11225.2	0.656	11215.3	-0.67041	11206.1	-1.59733	11206.1	-1.98802
258	14.7886	258	11.7812				0.726	-0.27625	0.726	-1.99943																								11216.1	0.80988	11215.1	0.09342	11225.8	0.5762	11215.8	-0.56313	11206.6	-1.5897	11206.6	-1.97865
258.5	14.7263	258.5	11.7857				0.727	-0.25583	0.727	-1.97057																								11216.6	0.90354	11215.5	0.16207	11226.6	0.46549	11216.3	-0.43667	11207	-1.58122	11207	-1.96752
259	14.6605	259	11.7862				0.728	-0.97841	0.728	-1.94657																								11217.1	1.00967	11216	0.25595	11227.4	0.35052	11216.8	-0.29032	11207.5	-1.57092	11207.5	-1.95731
259.5	14.5928	259.5	11.7831				0.729	-2.02968	0.729	-2.07086																								11217.5	1.14089	11216.5	0.371	11228.2	0.28113	11217.3	-0.10456	11208	-1.55811	11208	-1.94921
260	14.5244	260	11.7763				0.73	-2.21463	0.73	-2.39572																								11218	1.30571	11217.1	0.53658	11229	0.22896	11217.8	0.13722	11208.5	-1.54286	11208.5	-1.941
260.5	14.4563	260.5	11.7661				0.731	-2.1818	0.731	-2.33686																								11218.5	1.54738	11217.5	0.73358	11229.8	0.20762	11218.3	0.42075	11209	-1.52592	11209	-1.92924
261	14.3895	261	11.7526				0.732	-2.14332	0.732	-2.27428																								11219	1.83559	11218	0.99404	11230.9	0.18526	11218.8	0.70044	11209.6	-1.50909	11209.6	-1.91029
261.5	14.3247	261.5	11.7358				0.733	-2.1032	0.733	-2.21686																								11219.5	2.17423	11218.5	1.31737	11231.5	0.17073	11219.4	0.93085	11210	-1.49266	11210	-1.88954
262	14.2624	262	11.7158				0.734	-2.05951	0.734	-2.16428																								11220	2.47255	11219.1	1.59276	11232.2	0.15999	11219.8	1.0877	11210.6	-1.47618	11210.6	-1.86629
262.5	14.2024	262.5	11.6927				0.735	-2.02005	0.735	-2.11142																								11220.5	2.70901	11219.6	1.84741	11233	0.14805	11220.3	1.15831	11211	-1.45724	11211	-1.84499
263	14.1446	263	11.6662				0.736	-1.94992	0.736	-2.064																								11221	2.852	11220.1	2.0344	11233.8	0.14463	11220.8	1.12998	11211.5	-1.43416	11211.5	-1.82034
263.5	14.0881	263.5	11.6365				0.737	-1.92423	0.737	-2.01542																								11221.5	2.88065	11220.6	2.22288	11234.6	0.13381	11221.3	1.0015	11212	-1.4069	11212	-1.78499
264	14.032	264	11.6033				0.738	-1.8713	0.738	-1.96714																								11222	2.82481	11221	2.26535	11235.5	0.12088	11221.8	0.79927	11212.5	-1.37686	11212.5	-1.7392
264.5	13.9747	264.5	11.5665				0.739	-1.81366	0.739	-1.92086																								11222.5	2.7175	11221.5	2.22084	11236.5	0.11667	11222.3	0.56999	11213	-1.34	11213	-1.69924
265	13.9142	265	11.5258				0.74	-1.71806	0.74	-1.874																								11223	2.53905	11222	1.9992	11237	0.1147	11222.8	0.35096	11213.5	-1.29383	11213.5	-1.65933
265.5	13.8484	265.5	11.481				0.741	-1.67347	0.741	-1.82857																								11223.5	2.33095	11222.5	1.78958	11237.8	0.11243	11223.3	0.15877	11214.1	-1.23468	11214.1	-1.61763
266	13.7748	266	11.4316				0.742	-1.62016	0.742	-1.78429																								11224	2.07608	11223.1	1.52514	11238.6	0.11243	11223.8	0.00151	11214.6	-1.16177	11214.6	-1.55734
266.5	13.6906	266.5	11.3774				0.743	-1.46879	0.743	-1.73629																								11224.5	1.82084	11223.6	1.39169	11239.4	0.1111	11224.3	-0.11247	11215.1	-1.07445	11215.1	-1.45221
267	13.5928	267	11.3178				0.744	0.19843	0.744	-1.516																								11225	1.59815	11224.1	1.24383	11240.2	0.10887	11224.9	-0.18179	11215.6	-0.98116	11215.6	-1.35155
267.5	13.4785	267.5	11.2525				0.745	0.28265	0.745	-1.09457																								11225.5	1.42442	11224.6	1.14974	11241.1	0.10887	11225.3	-0.21961	11216.1	-0.88471	11216.1	-1.22636
268	13.3447	268	11.181				0.746	0.30635	0.746	-1.084																								11226	1.31409	11225.1	1.05406	11242.1	0.10887	11225.8	-0.24489	11216.6	-0.78669	11216.6	-1.11864
268.5	13.1885	268.5	11.1028				0.747	0.38839	0.747	-1.07029																								11226.6	1.23345	11225.6	0.96935	11242.6	0.10887	11226.3	-0.26606	11217	-0.67684	11217	-0.99743
269	13.0073	269	11.0173				0.748	0.4567	0.748	-1.05257																								11227.1	1.17559	11226.1	0.89509	11243.4	0.116	11226.8	-0.28024	11217.5	-0.55107	11217.5	-0.81835
269.5	12.7988	269.5	10.9242				0.749	0.51458	0.749	-1.03429																								11227.6	1.12188	11226.5	0.81021	11244.5	0.11546	11227.3	-0.28407	11218	-0.41865	11218	-0.66357
270	12.5611	270	10.8229				0.75	0.57246	0.75	-1.01457																								11228.1	1.08199	11227	0.75388	11245.4	0.12846	11227.8	-0.28089	11218.5	-0.30195	11218.5	-0.5723
270.5	12.2929	270.5	10.7131				0.751	0.63002	0.751	-0.99571																								11228.5	1.04272	11227.5	0.71045	11246.5	0.13934	11228.3	-0.27708	11219	-0.21338	11219	-0.51863
271	11.9933	271	10.5943				0.752	0.69414	0.752	-0.97629																								11229	1.00258	11228	0.64507	11247.8	0.15874	11228.8	-0.27551	11219.5	-0.16265	11219.5	-0.48145
271.5	11.6622	271.5	10.4662				0.753	0.76143	0.753	-0.95714																								11229.5	0.96833	11228.6	0.63218	11248.4	0.15874	11229.3	-0.27505	11220	-0.14741	11220	-0.46459
272	11.3002	272	10.3286				0.754	0.81288	0.754	-0.93029																								11230	0.9358	11229.1	0.60227	11249.4	0.16301	11229.8	-0.2744	11220.5	-0.16585	11220.5	-0.48361
272.5	10.9085	272.5	10.1812				0.755	0.88051	0.755	-0.90971																								11230.5	0.9142	11229.6	0.59059	11250.4	0.17846	11230.4	-0.27425	11221.1	-0.21037	11221.1	-0.53711
273	10.4891	273	10.0241				0.756	0.93225	0.756	-0.88571																								11231	0.89782	11230.1	0.57946	11251.4	0.18205	11230.8	-0.27552	11221.5	-0.27105	11221.5	-0.59234
273.5	10.0446	273.5	9.85712				0.757	0.96313	0.757	-0.86229																								11231.5	0.88713	11230.5	0.57629	11252.5	0.19898	11231.3	-0.27757	11222	-0.33403	11222	-0.64578
274	9.57823	274	9.68048				0.758	-0.36862	0.758	-0.84086																								11232	0.87961	11231.1	0.58834	11253.6	0.21095	11231.8	-0.27915	11222.5	-0.39081	11222.5	-0.69849
274.5	9.0939	274.5	9.49436				0.759	-0.7294	0.759	-0.99543																								11232.5	0.87441	11231.5	0.56123	11254.4	0.21573	11232.3	-0.28006	11223	-0.43659	11223	-0.76295
275	8.59587	275	9.29911				0.76	-1.07801	0.76	-1.33771																								11233	0.87067	11232	0.56151	11255.5	0.22273	11232.8	-0.28203	11223.5	-0.4755	11223.5	-0.81273
275.5	8.08881	275.5	9.09516				0.761	-1.12013	0.761	-1.29657																								11233.5	0.86774	11232.5	0.55758	11256.4	0.23834	11233.3	-0.28681	11224	-0.51035	11224	-0.84883
276	7.57764	276	8.88309				0.762	-1.09543	0.762	-1.25171																								11234	0.86525	11233	0.54443	11257.5	0.24849	11233.8	-0.29407	11224.5	-0.54238	11224.5	-0.87452
276.5	7.06738	276.5	8.66356				0.763	-1.0528	0.763	-1.21171																								11234.5	0.86232	11233.5	0.54342	11258.7	0.25943	11234.3	-0.30199	11225.1	-0.56858	11225.1	-0.8964
277	6.56309	277	8.43736				0.764	-0.97922	0.764	-1.174																								11235	0.85976	11234	0.54906	11259.4	0.25958	11234.8	-0.30911	11225.6	-0.58916	11225.6	-0.922
277.5	6.06965	277.5	8.20537				0.765	-0.95808	0.765	-1.13343																								11235.5	0.85696	11234.6	0.52965	11260.4	0.27592	11235.4	-0.31534	11226.1	-0.60567	11226.1	-0.94431
278	5.59173	278	7.96857				0.766	-0.90821	0.766	-1.09829																								11236	0.85392	11235.1	0.52381	11261.4	0.29035	11235.9	-0.32182	11226.6	-0.62058	11226.6	-0.96578
278.5	5.13363	278.5	7.72803				0.767	-0.8574	0.767	-1.06114																								11236.5	0.85183	11235.6	0.52694	11262.4	0.29836	11236.3	-0.32941	11227.1	-0.63341	11227.1	-0.98046
279	4.69919	279	7.48487				0.768	-0.80337	0.768	-1.02486																								11237	0.85089	11236.1	0.52026	11263.5	0.30923	11236.8	-0.33816	11227.6	-0.64385	11227.6	-0.99156
279.5	4.29172	279.5	7.24029				0.769	-0.74138	0.769	-0.99257																								11237.5	0.85081	11236.6	0.51241	11264.6	0.31797	11237.3	-0.34737	11228	-0.65157	11228	-1.00244
280	3.91394	280	6.99552				0.77	-0.71492	0.77	-0.95743																								11238.1	0.8511	11237.1	0.51305	11265.4	0.32273	11237.8	-0.35593	11228.5	-0.65709	11228.5	-1.0132
280.5	3.56796	280.5	6.75184				0.771	-0.67548	0.771	-0.92371																								11238.6	0.85158	11237.5	0.5152	11266.5	0.32073	11238.3	-0.36274	11229	-0.6607	11229	-1.02157
281	3.25522	281	6.51053				0.772	-0.61913	0.772	-0.89429																								11239	0.85259	11238	0.50641	11267.4	0.31191	11238.8	-0.36749	11229.5	-0.66385	11229.5	-1.02459
281.5	2.97657	281.5	6.27288				0.773	-0.61913	0.773	-0.86114																								11239.6	0.85409	11238.5	0.50693	11268.5	0.31191	11239.3	-0.37039	11230	-0.66712	11230	-1.0256
282	2.73222	282	6.04015				0.774	2.0091	0.774	-0.64171																								11240	0.85585	11239	0.50308	11269.8	0.31002	11239.8	-0.37189	11230.5	-0.67032	11230.5	-1.02517
282.5	2.52183	282.5	5.81358				0.775	2.13106	0.775	-0.21271																								11240.5	0.85846	11239.5	0.49537	11270.4	0.30598	11240.3	-0.37227	11231	-0.67272	11231	-1.02311
283	2.34456	283	5.59436				0.776	2.23182	0.776	-0.20731																								11241	0.86239	11240	0.49762	11271.4	0.2941	11240.9	-0.37174	11231.6	-0.67362	11231.6	-1.01746
283.5	2.19912	283.5	5.38364				0.777	2.32728	0.777	-0.1924																								11241.5	0.86639	11240.5	0.51831	11272.4	0.2887	11241.4	-0.37052	11232	-0.67308	11232	-1.01099
284	2.08386	284	5.18246				0.778	2.34943	0.778	-0.17354																								11242	0.87115	11241.1	0.514	11273.4	0.27137	11241.8	-0.36867	11232.6	-0.67179	11232.6	-1.00396
284.5	1.99686	284.5	4.9918				0.779	2.41117	0.779	-0.16063																								11242.5	0.87588	11241.6	0.51409	11274.5	0.26263	11242.3	-0.36586	11233	-0.67025	11233	-0.99841
285	1.936	285	4.81254				0.78	2.48219	0.78	-0.14391																								11243	0.88085	11242	0.51599	11275.6	0.2489	11242.8	-0.36186	11233.5	-0.66874	11233.5	-0.99357
285.5	1.89901	285.5	4.64547				0.781	2.56818	0.781	-0.12183																								11243.5	0.8866	11242.6	0.52066	11276.4	0.23863	11243.3	-0.35694	11234	-0.66775	11234	-0.99157
286	1.8836	286	4.49126				0.782	2.61448	0.782	-0.106																								11244	0.89184	11243	0.51002	11277.5	0.22006	11243.8	-0.35173	11234.5	-0.66747	11234.5	-0.99448
286.5	1.88746	286.5	4.35046				0.783	2.66273	0.783	-0.08554																								11244.5	0.89702	11243.5	0.51803	11278.4	0.20864	11244.3	-0.34652	11235	-0.66795	11235	-0.99986
287	1.90835	287	4.22351				0.784	2.71258	0.784	-0.06434																								11245	0.90317	11244	0.51419	11279.4	0.19614	11244.8	-0.341	11235.5	-0.67001	11235.5	-1.00639
287.5	1.94413	287.5	4.11073				0.785	2.76551	0.785	-0.04314																								11245.5	0.90975	11244.5	0.51406	11280.8	0.18994	11245.3	-0.33488	11236.1	-0.67422	11236.1	-1.01544
288	1.9928	288	4.01233				0.786	2.77416	0.786	-0.02357																								11246.5	0.92361	11245	0.53292	11281.4	0.18096	11245.8	-0.32862	11236.6	-0.68061	11236.6	-1.02792
288.5	2.05252	288.5	3.92839				0.787	2.82528	0.787	-0.000583714																								11247.6	0.93368	11246.3	0.53029	11282.4	0.17451	11246.4	-0.32312	11237.1	-0.68824	11237.1	-1.04451
289	2.12161	289	3.85889				0.788	0.57615	0.788	0.02115																								11248.6	0.93792	11247.1	0.5368	11283.4	0.16834	11246.8	-0.31881	11237.6	-0.69555	11237.6	-1.06083
289.5	2.19856	289.5	3.80371				0.789	0.10977	0.789	-0.18774																								11249.7	0.9413	11248.2	0.53979	11284.4	0.16138	11247.4	-0.31515	11238.1	-0.70138	11238.1	-1.07125
290	2.28205	290	3.76261				0.79	-0.31758	0.79	-0.52943																								11250.5	0.94411	11249.1	0.52374	11285.5	0.15986	11247.8	-0.31111	11238.6	-0.70613	11238.6	-1.07998
290.5	2.3709	290.5	3.73529				0.791	-0.32684	0.791	-0.49886																								11251.5	0.94921	11250.1	0.54786	11286.7	0.14861	11248.3	-0.30622	11239.1	-0.70992	11239.1	-1.08646
291	2.46411	291	3.72135				0.792	-0.35178	0.792	-0.47429																								11252.5	0.95683	11251	0.57093	11287.4	0.14948	11248.8	-0.30089	11239.5	-0.71329	11239.5	-1.0922
291.5	2.56079	291.5	3.72031				0.793	-0.3209	0.793	-0.44514																								11253.5	0.96735	11252.1	0.57068	11288.4	0.14617	11249.3	-0.29591	11240	-0.71679	11240	-1.09641
292	2.66019	292	3.73164				0.794	-0.28619	0.794	-0.41657																								11254.6	0.97861	11253.1	0.5779	11289.4	0.14431	11249.8	-0.29177	11240.5	-0.72007	11240.5	-1.09802
292.5	2.76169	292.5	3.75477				0.795	-0.26304	0.795	-0.394																								11255.6	0.98884	11254.1	0.59874	11290.4	0.14506	11250.3	-0.28826	11241	-0.72252	11241	-1.09923
293	2.86475	293	3.78906				0.796	-0.22857	0.796	-0.36886																																11241.5	-0.7237	11241.5	-1.10005
293.5	2.96893	293.5	3.83387				0.797	-0.18075	0.797	-0.34286																																11242	-0.7237	11242	-1.10042
294	3.07388	294	3.88852				0.798	-0.16509	0.798	-0.32029																																11242.6	-0.72347	11242.6	-1.09878
294.5	3.17933	294.5	3.95233				0.799	-0.15201	0.799	-0.296																																11243.1	-0.7233	11243.1	-1.09563
295	3.2851	295	4.02462				0.8	-0.10992	0.8	-0.27557																																11243.6	-0.72331	11243.6	-1.09115
295.5	3.39107	295.5	4.10471				0.801	-0.06675	0.801	-0.2524																																11244	-0.72351	11244	-1.08622
296	3.4972	296	4.19194				0.802	-0.00853	0.802	-0.22906																																11244.5	-0.72374	11244.5	-1.08098
296.5	3.60353	296.5	4.28566				0.803	3.16516	0.803	-0.21																																11245	-0.72367	11245	-1.07243
297	3.71013	297	4.38527				0.804	3.2659	0.804	0.07143																																11245.5	-0.72227	11245.5	-1.06524
297.5	3.81717	297.5	4.49019				0.805	3.36666	0.805	0.47029																																11246	-0.71887	11246	-1.05988
298	3.92484	298	4.59986				0.806	3.45682	0.806	0.476																																11246.6	-0.71388	11246.6	-1.05442
298.5	4.03338	298.5	4.71377				0.807	3.54696	0.807	0.49114																																11247.1	-0.70771	11247.1	-1.04996
299	4.14304	299	4.83146				0.808	3.64242	0.808	0.50571																																11247.6	-0.70167	11247.6	-1.04507
299.5	4.25409	299.5	4.95249				0.809	3.67388	0.809	0.51943																																11248.1	-0.69664	11248.1	-1.0417
300	4.3668	300	5.07647				0.81	3.72019	0.81	0.53943																																11248.6	-0.69325	11248.6	-1.04077
300.5	4.4814	300.5	5.20305				0.811	3.77479	0.811	0.55486																																11249.1	-0.69198	11249.1	-1.04209
301	4.5981	301	5.3319				0.812	3.82881	0.812	0.57057																																11249.6	-0.69226	11249.6	-1.04444
301.5	4.71704	301.5	5.46275				0.813	3.87722	0.813	0.59114																																11250	-0.69357	11250	-1.04785
302	4.83831	302	5.59534				0.814	3.91838	0.814	0.60857																																11250.5	-0.69611	11250.5	-1.0547
302.5	4.96192	302.5	5.72945				0.815	3.95956	0.815	0.62829
303	5.08781	303	5.86489				0.816	3.9956	0.816	0.64571
303.5	5.21583	303.5	6.00148				0.817	4.02205	0.817	0.66457
304	5.34575	304	6.13906				0.818	1.19475	0.818	0.68543
304.5	5.47727	304.5	6.27751				0.819	0.54927	0.819	0.37971
305	5.61003	305	6.41668				0.82	0.32093	0.82	0.08366
305.5	5.74362	305.5	6.55647				0.821	0.2639	0.821	0.10109
306	5.87761	306	6.69676				0.822	0.25678	0.822	0.11797
306.5	6.01153	306.5	6.83746				0.823	0.24886	0.823	0.13466
307	6.14493	307	6.97844				0.824	0.24886	0.824	0.151
307.5	6.27738	307.5	7.11962				0.825	0.24886	0.825	0.16503
308	6.40848	308	7.26087				0.826	0.24886	0.826	0.17866
308.5	6.53791	308.5	7.40211				0.827	0.29583	0.827	0.1932
309	6.66537	309	7.5432				0.828	0.29583	0.828	0.20723
309.5	6.79066	309.5	7.68404				0.829	0.31149	0.829	0.22266
310	6.91364	310	7.8245				0.83	0.334	0.83	0.23434
310.5	7.03426	310.5	7.96446				0.831	0.35637	0.831	0.2516
311	7.15253	311	8.10379				0.832	0.40379	0.832	0.26091
311.5	7.26852	311.5	8.24234				0.833	0.45239	0.833	0.27566
312	7.38237	312	8.37997				0.834	4.52272	0.834	0.58629
312.5	7.49425	312.5	8.51654				0.835	4.6341	0.835	0.992
313	7.60436	313	8.6519				0.836	4.74546	0.836	1.00029
313.5	7.71293	313.5	8.78589				0.837	4.84622	0.837	1.01657
314	7.82017	314	8.91835				0.838	4.91716	0.838	1.02943
314.5	7.92632	314.5	9.04912				0.839	4.97504	0.839	1.04857
315	8.03154	315	9.17805				0.84	4.99274	0.84	1.06143
315.5	8.136	315.5	9.30496				0.841	4.99274	0.841	1.07914
316	8.23982	316	9.42969				0.842	5.09531	0.842	1.09714
316.5	8.34307	316.5	9.55208				0.843	5.14518	0.843	1.11286
317	8.44576	317	9.67196				0.844	5.16496	0.844	1.13143
317.5	8.54789	317.5	9.78917				0.845	5.23921	0.845	1.15114
318	8.64937	318	9.90356				0.846	5.27399	0.846	1.16657
318.5	8.75013	318.5	10.015				0.847	5.30767	0.847	1.18457
319	8.85001	319	10.1232				0.848	1.91623	0.848	1.202
319.5	8.94887	319.5	10.2283				0.849	1.17296	0.849	1.09457
320	9.04654	320	10.3299				0.85	0.87292	0.85	0.55571
320.5	9.14285	320.5	10.4281				0.851	0.71167	0.851	0.55629
321	9.23761	321	10.5226				0.852	0.68724	0.852	0.56371
321.5	9.33068	321.5	10.6135				0.853	0.68724	0.853	0.57229
322	9.42191	322	10.7007				0.854	0.68724	0.854	0.57571
322.5	9.51119	322.5	10.7841				0.855	0.68574	0.855	0.58629
323	9.59843	323	10.8638				0.856	0.71044	0.856	0.59171
323.5	9.68357	323.5	10.9397				0.857	0.73513	0.857	0.60086
324	9.76662	324	11.012				0.858	0.76764	0.858	0.60943
324.5	9.84759	324.5	11.0806				0.859	0.78628	0.859	0.61714
325	9.92655	325	11.1457				0.86	0.80943	0.86	0.62686
325.5	10.0036	325.5	11.2075				0.861	0.82137	0.861	0.63571
326	10.0788	326	11.266				0.862	0.91139	0.862	0.64457
326.5	10.1525	326.5	11.3215				0.863	0.8959	0.863	0.65371
327	10.2246	327	11.3742				0.864	0.93774	0.864	0.66257
327.5	10.2955	327.5	11.4242				0.865	5.68003	0.865	1.32029
328	10.3653	328	11.4718				0.866	5.73467	0.866	1.41571
328.5	10.4343	328.5	11.5174				0.867	5.78519	0.867	1.42971
329	10.5025	329	11.561				0.868	5.81855	0.868	1.44486
329.5	10.5702	329.5	11.6029				0.869	5.87001	0.869	1.46371
330	10.6376	330	11.6434				0.87	5.92364	0.87	1.48114
330.5	10.7048	330.5	11.6828				0.871	5.95451	0.871	1.49743
331	10.7719	331	11.7212				0.872	5.98093	0.872	1.512
331.5	10.8389	331.5	11.7588				0.873	6.03713	0.873	1.53314
332	10.9058	332	11.7958				0.874	6.068	0.874	1.54971
332.5	10.9727	332.5	11.8323				0.875	6.09778	0.875	1.56714
333	11.0395	333	11.962				0.876	6.12453	0.876	1.58371
333.5	11.1059	333.5	11.9594				0.877	6.18263	0.877	1.60257
334	11.172	334	11.9405				0.878	6.22488	0.878	1.61543
334.5	11.2373	334.5	12.0415				0.879	2.92669	0.879	1.63314
335	11.3017	335	12.066				0.88	1.1968	0.88	1.12257
335.5	11.3649	335.5	12.0783				0.881	1.09431	0.881	0.92914
336	11.4265	336	12.2311				0.882	1.07677	0.882	0.92829
336.5	11.4863	336.5	12.2556				0.883	1.03168	0.883	0.92429
337	11.5439	337	12.2989				0.884	1.03168	0.884	0.92543
337.5	11.599	337.5	12.1884				0.885	1.03168	0.885	0.92857
338	11.6513	338	12.3462				0.886	1.03168	0.886	0.92914
338.5	11.7005	338.5	12.3828				0.887	1.06299	0.887	0.93314
339	11.7464	339	12.3607				0.888	1.07216	0.888	0.93743
339.5	11.7888	339.5	12.398				0.889	1.10141	0.889	0.942
340	11.8277	340	12.427				0.89	1.13065	0.89	0.94543
340.5	11.8629	340.5	12.4351				0.891	1.15109	0.891	0.95057
341	11.8947	341	12.4433				0.892	1.17579	0.892	0.95371
341.5	11.9229	341.5	12.4438				0.893	1.20049	0.893	0.96143
342	11.9479	342	12.4701				0.894	1.22378	0.894	0.96371
342.5	11.9699	342.5	12.491				0.895	1.2423	0.895	0.97086
343	11.9891	343	12.512				0.896	6.67046	0.896	1.20829
343.5	12.0059	343.5	12.5329				0.897	6.78182	0.897	1.76829
344	12.0206	344	12.5539				0.898	6.85074	0.898	1.78629
344.5	12.0336	344.5	12.6265				0.899	6.90165	0.899	1.80171
345	12.0454	345	12.6265				0.9	6.95966	0.9	1.82286
345.5	12.0562	345.5	12.5601				0.901	7.04342	0.901	1.84286
346	12.0663	346	12.5569				0.902	7.08552	0.902	1.86257
346.5	12.076	346.5	12.5691				0.903	7.12661	0.903	1.88257
347	12.0856	347	12.5813				0.904	7.17184	0.904	1.90143
347.5	12.0953	347.5	12.6742				0.905	7.20552	0.905	1.922
348	12.1051	348	12.6082				0.906	7.26292	0.906	1.94229
348.5	12.115	348.5	12.6131				0.907	7.27858	0.907	1.96371
349	12.1251	349	12.618				0.908	3.13364	0.908	1.97971
349.5	12.1353	349.5	12.6229				0.909	2.22962	0.909	1.87
350	12.1455	350	12.6278				0.91	1.68938	0.91	1.24743
350.5	12.1554	350.5	12.693				0.911	1.43875	0.911	1.23229
351	12.165	351	12.693				0.912	1.40341	0.912	1.22286
351.5	12.174	351.5	12.693				0.913	1.36046	0.913	1.22171
352	12.1822	352	12.6619				0.914	1.36046	0.914	1.21886
352.5	12.1895	352.5	12.6741				0.915	1.36046	0.915	1.21457
353	12.1956	353	12.6863				0.916	1.36046	0.916	1.21457
353.5	12.2005	353.5	12.6986				0.917	1.36046	0.917	1.21629
354	12.204	354	12.7108				0.918	1.35965	0.918	1.218
354.5	12.2061	354.5	12.723				0.919	1.36677	0.919	1.21943
355	12.2066	355	12.7352				0.92	1.37612	0.92	1.21886
355.5	12.2057	355.5	12.7474				0.921	1.3826	0.921	1.22429
356	12.2032	356	12.7596				0.922	1.37586	0.922	1.23114
356.5	12.1994	356.5	12.7715				0.923	1.43875	0.923	1.23
357	12.1941	357	12.7727				0.924	1.43875	0.924	1.418
357.5	12.1875	357.5	12.8259				0.925	7.55606	0.925	2.07828
358	12.1796	358	12.8259				0.926	7.62815	0.926	2.09486
358.5	12.1706	358.5	12.8259				0.927	7.67446	0.927	2.12028
359	12.1605	359	12.8224				0.928	7.71006	0.928	2.13972
359.5	12.1494	359.5	12.8197				0.929	7.78672	0.929	2.16172
360	12.1372	360	12.817				0.93	7.85672	0.93	2.184
360.5	12.1242	360.5	12.8143				0.931	7.88245	0.931	2.20486
361	12.1101	361	12.8116				0.932	7.92567	0.932	2.22542
361.5	12.0951	361.5	12.8089				0.933	7.99763	0.933	2.24486
362	12.0792	362	12.8093				0.934	8.01394	0.934	2.264
362.5	12.0622	362.5	12.8093				0.935	8.04481	0.935	2.28342
363	12.0443	363	12.8093				0.936	8.07524	0.936	2.30342
363.5	12.0253	363.5	12.8006				0.937	8.11633	0.937	2.32142
364	12.0052	364	12.7945				0.938	8.16985	0.938	2.33914
364.5	11.984	364.5	12.7907				0.939	2.74201	0.939	2.21772
365	11.9616	365	12.788				0.94	2.00644	0.94	1.55657
365.5	11.9381	365.5	12.7853				0.941	1.7279	0.941	1.53314
366	11.9134	366	12.7826				0.942	1.64114	0.942	1.51886
366.5	11.8875	366.5	12.7799				0.943	1.64114	0.943	1.51
367	11.8603	367	12.7772				0.944	1.64114	0.944	1.50171
367.5	11.8319	367.5	12.776				0.945	1.64114	0.945	1.49457
368	11.8022	368	12.776				0.946	1.64114	0.946	1.49143
368.5	11.7713	368.5	12.7661				0.947	1.64114	0.947	1.48886
369	11.7391	369	12.7579				0.948	1.64114	0.948	1.48771
369.5	11.7055	369.5	12.7113				0.949	1.64458	0.949	1.48771
370	11.6705	370	12.6706				0.95	1.65171	0.95	1.486
370.5	11.6341	370.5	12.5805				0.951	1.66143	0.951	1.49029
371	11.5962	371	12.5663				0.952	1.69966	0.952	1.49257
371.5	11.5567	371.5	12.5494				0.953	1.72759	0.953	1.49286
372	11.5156	372	12.5313				0.954	1.78205	0.954	1.77286
372.5	11.4727	372.5	12.5128				0.955	8.52652	0.955	2.384
373	11.428	373	12.4932				0.956	8.58883	0.956	2.41172
373.5	11.3814	373.5	12.4704				0.957	8.66367	0.957	2.43858
374	11.3328	374	12.4414				0.958	8.71576	0.958	2.46372
374.5	11.2822	374.5	12.4043				0.959	8.76786	0.959	2.48858
375	11.2294	375	12.3586				0.96	8.84307	0.96	2.50914
375.5	11.1744	375.5	12.3061				0.961	8.8841	0.961	2.53428
376	11.1173	376	12.2497				0.962	8.95202	0.962	2.55742
376.5	11.0579	376.5	12.1925				0.963	9.02842	0.963	2.57886
377	10.9964	377	12.1361				0.964	9.08853	0.964	2.60028
377.5	10.9327	377.5	12.0811				0.965	9.19718	0.965	2.62372
378	10.8669	378	12.0266				0.966	9.25121	0.966	2.64086
378.5	10.7991	378.5	11.9718				0.967	9.33719	0.967	2.66114
379	10.7293	379	11.9163				0.968	9.39105	0.968	2.67686
379.5	10.6577	379.5	11.8604				0.969	2.82797	0.969	2.69142
380	10.5843	380	11.8043				0.97	2.19525	0.97	1.93086
380.5	10.5093	380.5	11.7485				0.971	2.07951	0.971	1.82171
381	10.4326	381	11.6926				0.972	2.05799	0.972	1.79971
381.5	10.3543	381.5	11.636				0.973	2.0302	0.973	1.78771
382	10.2745	382	11.5833				0.974	2.00124	0.974	1.77343
382.5	10.1931	382.5	11.4887				0.975	2.00124	0.975	1.76486
383	10.1102	383	11.4398				0.976	2.00178	0.976	1.75657
383.5	10.0256	383.5	11.367				0.977	1.99407	0.977	1.75143
384	9.93934	384	11.3137				0.978	1.98558	0.978	1.74857
384.5	9.8512	384.5	11.2873				0.979	1.98558	0.979	1.74486
385	9.76106	385	11.2395				0.98	1.98558	0.98	1.74257
385.5	9.66875	385.5	11.2174				0.981	1.98558	0.981	1.74286
386	9.57409	386	11.1329				0.982	1.98558	0.982	1.74257
386.5	9.47689	386.5	11.0592				0.983	2.01689	0.983	1.74286
387	9.37696	387	10.999				0.984	2.01689	0.984	1.74171
387.5	9.27413	387.5	10.9109				0.985	9.52878	0.985	2.024
388	9.16822	388	10.85				0.986	9.68788	0.986	2.698
388.5	9.0591	388.5	10.7801				0.987	9.83106	0.987	2.72486
389	8.94666	389	10.6642				0.988	9.9447	0.988	2.75458
389.5	8.83083	389.5	10.6332				0.989	10.0832	0.989	2.78086
390	8.71157	390	10.5625				0.99	10.1036	0.99	2.80714
390.5	8.5889	390.5	10.4879				0.991	10.2163	0.991	2.83314
391	8.46286	391	10.4263				0.992	10.3341	0.992	2.854
391.5	8.33355	391.5	10.3635				0.993	10.4346	0.993	2.88
392	8.20111	392	10.2897				0.994	10.5399	0.994	2.90286
392.5	8.06569	392.5	10.1928				0.995	10.6356	0.995	2.92
393	7.92752	393	10.1504				0.996	10.7282	0.996	2.94286
393.5	7.7868	393.5	10.0872				0.997	10.8208	0.997	2.96572
394	7.64381	394	10.0018				0.998	5.43161	0.998	2.98286
394.5	7.49879	394.5	9.91637				0.999	3.82044	0.999	2.76172
395	7.35202	395	9.82772				1	2.7361	1	2.11372
395.5	7.20379	395.5	9.74851				1.001	2.2304	1.001	2.078
396	7.05437	396	9.68856				1.002	2.18925	1.002	2.05658
396.5	6.90403	396.5	9.56113				1.003	2.15382	1.003	2.03686
397	6.75302	397	9.50749				1.004	2.12295	1.004	2.02286
397.5	6.60162	397.5	9.45236				1.005	2.10042	1.005	2.01314
398	6.45004	398	9.37066				1.006	2.0927	1.006	2.00486
398.5	6.29853	398.5	9.2665				1.007	2.08758	1.007	1.99914
399	6.14728	399	9.16932				1.008	2.08141	1.008	1.99171
399.5	5.9965	399.5	9.04533				1.009	2.07524	1.009	1.99657
400	5.84636	400	8.97289				1.01	2.07067	1.01	1.98943
400.5	5.69704	400.5	8.88076				1.011	2.09537	1.011	1.98771
401	5.54867	401	8.78626				1.012	2.12007	1.012	1.98457
401.5	5.40141	401.5	8.68222				1.013	2.15099	1.013	1.98629
402	5.25538	402	8.61606				1.014	2.24592	1.014	1.99057
402.5	5.1107	402.5	8.54019				1.015	10.6902	1.015	2.92572
403	4.96749	403	8.48821				1.016	10.8545	1.016	2.99142
403.5	4.82583	403.5	8.41079				1.017	11.003	1.017	3.02572
404	4.68582	404	8.33908				1.018	11.1454	1.018	3.06286
404.5	4.54756	404.5	8.22548				1.019	11.2612	1.019	3.08858
405	4.41111	405	8.14712				1.02	11.3848	1.02	3.12
405.5	4.27654	405.5	8.07266				1.021	11.5249	1.021	3.15142
406	4.14392	406	8.00055				1.022	11.6332	1.022	3.17428
406.5	4.0133	406.5	7.92791				1.023	11.7248	1.023	3.20286
407	3.88473	407	7.85179				1.024	11.837	1.024	3.22572
407.5	3.75826	407.5	7.77092				1.025	11.8954	1.025	3.25428
408	3.63391	408	7.68657				1.026	12.04	1.026	3.27428
408.5	3.51174	408.5	7.60212				1.027	12.1019	1.027	3.29714
409	3.39177	409	7.52111				1.028	12.1389	1.028	3.32
409.5	3.27403	409.5	7.44517				1.029	5.46518	1.029	3.33714
410	3.15854	410	7.37287				1.03	4.12111	1.03	2.55286
410.5	3.04533	410.5	7.30036				1.031	3.36902	1.031	2.37142
411	2.93443	411	7.22349				1.032	2.7972	1.032	2.33372
411.5	2.82585	411.5	7.13999				1.033	2.60384	1.033	2.31286
412	2.71964	412	7.0506				1.034	2.49792	1.034	2.29372
412.5	2.61579	412.5	6.95843				1.035	2.41975	1.035	2.276
413	2.51436	413	6.86716				1.036	2.41133	1.036	2.26514
413.5	2.41535	413.5	6.77916				1.037	2.40067	1.037	2.25542
414	2.31879	414	6.69465				1.038	2.40067	1.038	2.24686
414.5	2.22472	414.5	6.61214				1.039	2.39638	1.039	2.24142
415	2.13315	415	6.52975				1.04	2.40564	1.04	2.23486
415.5	2.04411	415.5	6.44643				1.041	2.41633	1.041	2.23228
416	1.95762	416	6.36244				1.042	2.41633	1.042	2.232
416.5	1.87369	416.5	6.2789				1.043	2.41633	1.043	2.22714
417	1.79234	417	6.1969				1.044	11.7083	1.044	2.532
417.5	1.71358	417.5	6.11683				1.045	11.9098	1.045	3.27428
418	1.6374	418	6.03828				1.046	12.0795	1.046	3.31142
418.5	1.56381	418.5	5.96061				1.047	12.2481	1.047	3.34858
419	1.4928	419	5.88359				1.048	12.3179	1.048	3.38
419.5	1.42434	419.5	5.80773				1.049	12.4156	1.049	3.41142
420	1.35842	420	5.73404				1.05	12.5209	1.05	3.44
420.5	1.29501	420.5	5.66329				1.051	12.6599	1.051	3.46572
421	1.23407	421	5.6085				1.052	12.8005	1.052	3.49428
421.5	1.17555	421.5	5.53382				1.053	12.9275	1.053	3.52286
422	1.11943	422	5.47358				1.054	13.1189	1.054	3.54572
422.5	1.06563	422.5	5.39222				1.055	13.1368	1.055	3.56858
423	1.01412	423	5.31434				1.056	13.2204	1.056	3.59142
423.5	0.96482	423.5	5.24806				1.057	13.3889	1.057	3.61428
424	0.91768	424	5.18178				1.058	13.4565	1.058	3.63714
424.5	0.87264	424.5	5.11684				1.059	5.14772	1.059	3.40286
425	0.82962	425	5.05143				1.06	2.94884	1.06	2.65942
425.5	0.78858	425.5	4.96994				1.061	2.87829	1.061	2.60886
426	0.74943	426	4.89495				1.062	2.82094	1.062	2.572
426.5	0.71212	426.5	4.81417				1.063	2.78893	1.063	2.546
427	0.67657	427	4.75104				1.064	2.78893	1.064	2.52628
427.5	0.64273	427.5	4.69739				1.065	2.78893	1.065	2.508
428	0.61052	428	4.6141				1.066	2.78893	1.066	2.49714
428.5	0.57988	428.5	4.55867				1.067	2.78893	1.067	2.48314
429	0.55076	429	4.50788				1.068	2.78893	1.068	2.47542
429.5	0.52308	429.5	4.45107				1.069	2.78893	1.069	2.47058
430	0.49679	430	4.39503				1.07	2.85644	1.07	2.46114
430.5	0.47183	430.5	4.34495				1.071	2.85644	1.071	2.45686
431	0.44813	431	4.28669				1.072	2.80608	1.072	2.45172
431.5	0.42564	431.5	4.25301				1.073	2.99147	1.073	2.44742
432	0.40431	432	4.19888				1.074	3.05899	1.074	2.44858
432.5	0.38408	432.5	4.13546				1.075	13.1985	1.075	3.39142
433	0.3649	433	4.08145				1.076	13.3894	1.076	3.58286
433.5	0.34672	433.5	4.04224				1.077	13.575	1.077	3.62572
434	0.32948	434	3.9674				1.078	13.6782	1.078	3.66286
434.5	0.31315	434.5	3.90996				1.079	13.8386	1.079	3.7
435	0.29768	435	3.85539				1.08	13.9826	1.08	3.73142
435.5	0.28303	435.5	3.80928				1.081	14.1029	1.081	3.76
436	0.26915	436	3.76413				1.082	14.2146	1.082	3.79428
436.5	0.25601	436.5	3.71994				1.083	14.3318	1.083	3.82
437	0.24357	437	3.67629				1.084	14.5394	1.084	3.84858
437.5	0.23179	437.5	3.63				1.085	14.5741	1.085	3.87714
438	0.22064	438	3.59037				1.086	14.694	1.086	3.9
438.5	0.21009	438.5	3.53274				1.087	14.907	1.087	3.92572
439	0.20011	439	3.47239				1.088	15.0577	1.088	3.94858
439.5	0.19066	439.5	3.42644				1.089	4.62827	1.089	3.71714
440	0.18173	440	3.3792				1.09	3.81277	1.09	2.90286
440.5	0.17327	440.5	3.3287				1.091	3.25323	1.091	2.84542
441	0.16527	441	3.28399				1.092	3.03632	1.092	2.80886
441.5	0.15769	441.5	3.2335				1.093	2.94617	1.093	2.78428
442	0.15052	442	3.18337				1.094	2.92429	1.094	2.76228
442.5	0.14374	442.5	3.14093				1.095	2.90615	1.095	2.74628
443	0.13731	443	3.10657				1.096	2.89236	1.096	2.72942
443.5	0.13122	443.5	3.07126				1.097	2.89236	1.097	2.71828
444	0.12545	444	3.02928				1.098	2.89236	1.098	2.708
444.5	0.11999	444.5	2.99				1.099	2.89207	1.099	2.698
445	0.1148	445	2.96201				1.1	2.87619	1.1	2.69114
445.5	0.10988	445.5	2.91782				1.101	2.86508	1.101	2.68628
446	0.10522	446	2.88101				1.102	2.86508	1.102	2.682
446.5	0.10078	446.5	2.85341				1.103	2.91964	1.103	2.68
447	0.09658	447	2.81388				1.104	14.6733	1.104	3.05142
447.5	0.09257	447.5	2.77799				1.105	14.7885	1.105	3.86
448	0.08877	448	2.74359				1.106	14.9614	1.106	3.91142
448.5	0.08515	448.5	2.71232				1.107	15.16	1.107	3.95142
449	0.0817	449	2.68439				1.108	15.1936	1.108	3.99142
449.5	0.07842	449.5	2.65913				1.109	15.3935	1.109	4.02858
450	0.07529	450	2.63544				1.11	15.5569	1.11	4.05714
450.5	0.07229	450.5	2.61229				1.111	15.6856	1.111	4.09142
451	0.06943	451	2.58914				1.112	15.8491	1.112	4.12572
451.5	0.0667	451.5	2.56589				1.113	15.9701	1.113	4.14858
452	0.06408	452	2.54263				1.114	16.1253	1.114	4.18286
452.5	0.06156	452.5	2.51927				1.115	16.2593	1.115	4.20572
453	0.05915	453	2.49548				1.116	16.4144	1.116	4.23142
453.5	0.05683	453.5	2.47085				1.117	16.536	1.117	4.26
454	0.0546	454	2.44527				1.118	16.6124	1.118	4.28
454.5	0.05244	454.5	2.41911				1.119	4.46305	1.119	4.04
455	0.05037	455	2.39323				1.12	3.83872	1.12	3.16572
455.5	0.04836	455.5	2.36851				1.121	3.41061	1.121	3.1
456	0.04642	456	2.34547				1.122	3.35106	1.122	3.05714
456.5	0.04455	456.5	2.324				1.123	3.33791	1.123	3.02572
457	0.04274	457	2.30347				1.124	3.18789	1.124	3
457.5	0.04098	457.5	2.28314				1.125	3.17378	1.125	2.98
458	0.03928	458	2.26259				1.126	3.16118	1.126	2.96286
458.5	0.03764	458.5	2.24189				1.127	3.14707	1.127	2.95142
459	0.03604	459	2.22149				1.128	3.13785	1.128	2.93714
459.5	0.0345	459.5	2.2019				1.129	3.13785	1.129	2.92858
460	0.033	460	2.18332				1.13	3.13628	1.13	2.92286
460.5	0.03155	460.5	2.16562				1.131	3.14898	1.131	2.91142
461	0.03015	461	2.14839				1.132	3.16154	1.132	2.90858
461.5	0.02878	461.5	2.1312				1.133	3.22505	1.133	2.9
462	0.02746	462	2.11379				1.134	3.27423	1.134	2.90286
462.5	0.02618	462.5	2.09614				1.135	16.3782	1.135	4.12858
463	0.02494	463	2.07835				1.136	16.5801	1.136	4.20286
463.5	0.02373	463.5	2.06055				1.137	16.764	1.137	4.25142
464	0.02255	464	2.04282				1.138	16.967	1.138	4.29428
464.5	0.02141	464.5	2.02515				1.139	17.0494	1.139	4.33142
465	0.0203	465	2.00751				1.14	17.2258	1.14	4.37142
465.5	0.01922	465.5	1.98987				1.141	17.3695	1.141	4.40572
466	0.01816	466	1.97223				1.142	17.5372	1.142	4.43714
466.5	0.01713	466.5	1.95461				1.143	17.6936	1.143	4.47142
467	0.01612	467	1.93699				1.144	17.8169	1.144	4.50286
467.5	0.01513	467.5	1.91932				1.145	17.9642	1.145	4.53428
468	0.01417	468	1.90157				1.146	18.1242	1.146	4.56286
468.5	0.01322	468.5	1.88372				1.147	18.216	1.147	4.58858
469	0.01229	469	1.86586				1.148	18.3753	1.148	4.61714
469.5	0.01138	469.5	1.84815				1.149	6.40965	1.149	4.64
470	0.01048	470	1.83075				1.15	4.54456	1.15	3.60286
470.5	0.0096	470.5	1.81382				1.151	3.81076	1.151	3.38858
471	0.00873	471	1.79738				1.152	3.7184	1.152	3.33714
471.5	0.00788	471.5	1.78133				1.153	3.63129	1.153	3.29714
472	0.00703	472	1.76547				1.154	3.56327	1.154	3.26858
472.5	0.00621	472.5	1.7496				1.155	3.50523	1.155	3.24286
473	0.00539	473	1.73358				1.156	3.45443	1.156	3.22286
473.5	0.00458	473.5	1.71739				1.157	3.40596	1.157	3.20572
474	0.00379	474	1.70116				1.158	3.35606	1.158	3.19142
474.5	0.00301	474.5	1.68514				1.159	3.30151	1.159	3.18
475	0.00224	475	1.66962				1.16	3.30151	1.16	3.16572
475.5	0.00148	475.5	1.65485				1.161	3.38334	1.161	3.16
476	0.000737177	476	1.64098				1.162	3.41061	1.162	3.15428
476.5	3.62658e-06	476.5	1.62802				1.163	3.42005	1.163	3.14858
477	-0.000717918	477	1.61584				1.164	3.41485	1.164	3.14
477.5	-0.00143	477.5	1.60426				1.165	3.46517	1.165	3.14
478	-0.00213	478	1.59313				1.166	18.1186	1.166	3.83142
478.5	-0.00281	478.5	1.58231				1.167	18.2583	1.167	4.51714
479	-0.00349	479	1.56277				1.168	18.4672	1.168	4.57142
479.5	-0.00415	479.5	1.54885				1.169	18.5215	1.169	4.62286
480	-0.0048	480	1.53493				1.17	18.7017	1.17	4.66858
480.5	-0.00545	480.5	1.52462				1.171	18.8052	1.171	4.70858
481	-0.00608	481	1.50718				1.172	18.9087	1.172	4.74572
481.5	-0.00671	481.5	1.49387				1.173	19.037	1.173	4.78286
482	-0.00732	482	1.49036				1.174	19.1294	1.174	4.81714
482.5	-0.00793	482.5	1.47843				1.175	19.2938	1.175	4.85142
483	-0.00854	483	1.4665				1.176	19.3657	1.176	4.88286
483.5	-0.00913	483.5	1.45457				1.177	19.4927	1.177	4.91428
484	-0.00972	484	1.44264				1.178	19.6128	1.178	4.94572
484.5	-0.01031	484.5	1.4307				1.179	9.02689	1.179	4.97142
485	-0.01089	485	1.41518				1.18	5.79582	1.18	5
485.5	-0.01146	485.5	1.40168				1.181	4.71539	1.181	4.47142
486	-0.01203	486	1.39043				1.182	4.20314	1.182	3.71142
486.5	-0.0126	486.5	1.38416				1.183	3.91795	1.183	3.64286
487	-0.01316	487	1.37291				1.184	3.81327	1.184	3.59428
487.5	-0.01371	487.5	1.36078				1.185	3.76521	1.185	3.55714
488	-0.01426	488	1.35997				1.186	3.75838	1.186	3.53142
488.5	-0.01481	488.5	1.34745				1.187	3.73793	1.187	3.50572
489	-0.01535	489	1.33795				1.188	3.73679	1.188	3.48572
489.5	-0.01588	489.5	1.32844				1.189	3.71985	1.189	3.47142
490	-0.0164	490	1.31894				1.19	3.71065	1.19	3.45428
490.5	-0.01692	490.5	1.30943				1.191	3.71065	1.191	3.44572
491	-0.01743	491	1.29993				1.192	3.71065	1.192	3.43428
491.5	-0.01794	491.5	1.29042				1.193	3.68313	1.193	3.40191
492	-0.01844	492	1.28092				1.194	3.68255	1.194	3.35778
492.5	-0.01893	492.5	1.27383				1.195	3.97273	1.195	3.44654
493	-0.01941	493	1.2619				1.196	20.1593	1.196	4.19394
493.5	-0.01989	493.5	1.25188				1.197	20.2999	1.197	4.96498
494	-0.02037	494	1.24185				1.198	20.3745	1.198	4.92084
494.5	-0.02083	494.5	1.23183				1.199	20.4333	1.199	5.03799
495	-0.0213	495	1.22181				1.2	20.6097	1.2	5.11274
495.5	-0.02175	495.5	1.20985				1.201	20.6685	1.201	5.16426
496	-0.02221	496	1.19774				1.202	20.8448	1.202	5.21098
496.5	-0.02265	496.5	1.19356				1.203	20.7429	1.203	5.26188
497	-0.0231	497	1.18436				1.204	20.9569	1.204	5.34493
497.5	-0.02354	497.5	1.17381				1.205	21.0212	1.205	5.4343
498	-0.02397	498	1.16557				1.206	21.1077	1.206	5.48102
498.5	-0.0244	498.5	1.15629				1.207	21.3151	1.207	5.52188
499	-0.02483	499	1.14701				1.208	21.4536	1.208	5.45289
499.5	-0.02526	499.5	1.13773				1.209	21.7267	1.209	5.72761
500	-0.02569	500	1.12845				1.21	4.97462	1.21	3.94286
500.5	-0.02611	500.5	1.11917				1.211	4.27859	1.211	3.86286
501	-0.02653	501	1.10989				1.212	4.17858	1.212	3.81714
501.5	-0.02695	501.5	1.09793				1.213	4.13375	1.213	3.78572
502	-0.02737	502	1.09127				1.214	4.09285	1.214	3.75714
502.5	-0.02779	502.5	1.08462				1.215	4.08076	1.215	3.73428
503	-0.02821	503	1.07952				1.216	4.07075	1.216	3.71714
503.5	-0.02863	503.5	1.07211				1.217	4.05664	1.217	3.7
504	-0.02905	504	1.06471				1.218	4.04125	1.218	3.69142
504.5	-0.02947	504.5	1.05731				1.219	4.03109	1.219	3.68
505	-0.02989	505	1.0499				1.22	4.02093	1.22	3.66858
505.5	-0.03031	505.5	1.0425				1.221	4.00372	1.221	3.66572
506	-0.03073	506	1.03869				1.222	4.02489	1.222	3.65714
506.5	-0.03114	506.5	1.03282				1.223	4.05316	1.223	3.65428
507	-0.03156	507	1.01807				1.224	4.31074	1.224	3.64858
507.5	-0.03197	507.5	1.01624				1.225	21.0137	1.225	5.00858
508	-0.03238	508	1.00499				1.226	21.0999	1.226	5.25714
508.5	-0.03278	508.5	1.00159				1.227	21.2428	1.227	5.31714
509	-0.03318	509	0.99201				1.228	21.3612	1.228	5.37428
509.5	-0.03358	509.5	0.98243				1.229	21.4949	1.229	5.42858
510	-0.03397	510	0.97285				1.23	21.6286	1.23	5.47428
510.5	-0.03435	510.5	0.96327				1.231	21.7728	1.231	5.52
511	-0.03473	511	0.95606				1.232	21.8782	1.232	5.56286
511.5	-0.0351	511.5	0.94764				1.233	21.9893	1.233	5.60572
512	-0.03547	512	0.93489				1.234	22.1129	1.234	5.64858
512.5	-0.03583	512.5	0.93238				1.235	22.1802	1.235	5.68572
513	-0.03618	513	0.92404				1.236	22.3673	1.236	5.72286
513.5	-0.03653	513.5	0.91492				1.237	22.4735	1.237	5.76
514	-0.03687	514	0.91276				1.238	22.513	1.238	5.79142
514.5	-0.0372	514.5	0.90501				1.239	22.6269	1.239	5.82
515	-0.03754	515	0.89725				1.24	5.37401	1.24	4.40858
515.5	-0.03787	515.5	0.88949				1.241	4.69618	1.241	4.26286
516	-0.03819	516	0.88174				1.242	4.38071	1.242	4.20286
516.5	-0.03852	516.5	0.87167				1.243	4.30014	1.243	4.15428
517	-0.03884	517	0.86763				1.244	4.2852	1.244	4.12
517.5	-0.03916	517.5	0.86123				1.245	4.28207	1.245	4.09142
518	-0.03947	518	0.85474				1.246	4.25533	1.246	4.06572
518.5	-0.03979	518.5	0.84848				1.247	4.2153	1.247	4.04858
519	-0.0401	519	0.84271				1.248	4.21214	1.248	4.02858
519.5	-0.04042	519.5	0.83174				1.249	4.19462	1.249	4.01142
520	-0.04073	520	0.82509				1.25	4.1771	1.25	4.00286
520.5	-0.04104	520.5	0.81954				1.251	4.14775	1.251	3.99142
521	-0.04135	521	0.81314				1.252	4.18358	1.252	3.98
521.5	-0.04165	521.5	0.80512				1.253	4.23789	1.253	3.97714
522	-0.04196	522	0.80179				1.254	4.32441	1.254	3.96858
522.5	-0.04226	522.5	0.79679				1.255	22.6351	1.255	5.41142
523	-0.04256	523	0.79017				1.256	22.8474	1.256	5.69428
523.5	-0.04286	523.5	0.78356				1.257	23.0274	1.257	5.76572
524	-0.04315	524	0.77695				1.258	23.1974	1.258	5.82858
524.5	-0.04344	524.5	0.77034				1.259	23.3789	1.259	5.87714
525	-0.04373	525	0.76372				1.26	23.535	1.26	5.92572
525.5	-0.04402	525.5	0.75711				1.261	23.7137	1.261	5.98
526	-0.04431	526	0.7505				1.262	23.9601	1.262	6.02286
526.5	-0.04459	526.5	0.74389				1.263	24.024	1.263	6.06858
527	-0.04488	527	0.73727				1.264	24.2125	1.264	6.11142
527.5	-0.04516	527.5	0.72906				1.265	24.2808	1.265	6.15142
528	-0.04544	528	0.72287				1.266	24.6216	1.266	6.19142
528.5	-0.04573	528.5	0.71678				1.267	24.8434	1.267	6.22572
529	-0.04601	529	0.7107				1.268	24.8434	1.268	6.26286
529.5	-0.0463	529.5	0.70461				1.269	8.22134	1.269	6.18286
530	-0.04659	530	0.69853				1.27	6.54564	1.27	4.72286
530.5	-0.04687	530.5	0.69244				1.271	5.37711	1.271	4.60572
531	-0.04716	531	0.68636				1.272	5.14018	1.272	4.53714
531.5	-0.04745	531.5	0.68027				1.273	5.04086	1.273	4.48858
532	-0.04774	532	0.67419				1.274	4.9524	1.274	4.44858
532.5	-0.04803	532.5	0.66309				1.275	4.86074	1.275	4.41428
533	-0.04832	533	0.66182				1.276	4.78057	1.276	4.38858
533.5	-0.04861	533.5	0.65555				1.277	4.79838	1.277	4.36572
534	-0.0489	534	0.64541				1.278	4.75013	1.278	4.34572
534.5	-0.04919	534.5	0.64493				1.279	4.70109	1.279	4.33142
535	-0.04948	535	0.63978				1.28	4.68397	1.28	4.31428
535.5	-0.04976	535.5	0.63496				1.281	4.66685	1.281	4.30286
536	-0.05005	536	0.63014				1.282	4.65439	1.282	4.29428
536.5	-0.05033	536.5	0.62532				1.283	4.65439	1.283	4.28286
537	-0.05061	537	0.6205				1.284	4.69645	1.284	4.28
537.5	-0.05089	537.5	0.61569				1.285	24.7272	1.285	4.96
538	-0.05116	538	0.61087				1.286	25.0076	1.286	6.10858
538.5	-0.05143	538.5	0.60603				1.287	25.3916	1.287	6.19428
539	-0.0517	539	0.60139				1.288	25.5403	1.288	6.25714
539.5	-0.05197	539.5	0.59675				1.289	25.7905	1.289	6.32
540	-0.05224	540	0.59211				1.29	26.0418	1.29	6.37428
540.5	-0.0525	540.5	0.58747				1.291	26.3155	1.291	6.42286
541	-0.05276	541	0.58283				1.292	26.3662	1.292	6.47428
541.5	-0.05302	541.5	0.57818				1.293	26.543	1.293	6.52
542	-0.05328	542	0.57221				1.294	26.7507	1.294	6.56
542.5	-0.05354	542.5	0.56556				1.295	26.9885	1.295	6.6
543	-0.05379	543	0.56739				1.296	27.2173	1.296	6.64572
543.5	-0.05404	543.5	0.56484				1.297	27.3849	1.297	6.68858
544	-0.05429	544	0.55225				1.298	27.4932	1.298	6.72858
544.5	-0.05453	544.5	0.54892				1.299	7.43296	1.299	6.22572
545	-0.05477	545	0.54714				1.3	6.25968	1.3	5.02572
545.5	-0.05501	545.5	0.54269				1.301	5.50884	1.301	4.92286
546	-0.05525	546	0.53824				1.302	5.23066	1.302	4.85714
546.5	-0.05548	546.5	0.5338				1.303	5.12992	1.303	4.80572
547	-0.05571	547	0.52935				1.304	5.09454	1.304	4.76286
547.5	-0.05594	547.5	0.52491				1.305	5.07005	1.305	4.73142
548	-0.05616	548	0.52046				1.306	4.97355	1.306	4.70572
548.5	-0.05638	548.5	0.51602				1.307	4.86469	1.307	4.68
549	-0.0566	549	0.50899				1.308	4.82263	1.308	4.65714
549.5	-0.05681	549.5	0.51032				1.309	4.78057	1.309	4.64572
550	-0.05703	550	0.50234				1.31	4.78057	1.31	4.62858
550.5	-0.05724	550.5	0.49909				1.311	4.7668	1.311	4.61714
551	-0.05744	551	0.49713				1.312	4.899	1.312	4.60286
551.5	-0.05765	551.5	0.49415				1.313	4.94881	1.313	4.6
552	-0.05786	552	0.48699				1.314	5.08378	1.314	4.62572
552.5	-0.05806	552.5	0.48237				1.315	27.4954	1.315	6.51142
553	-0.05826	553	0.47925				1.316	27.9038	1.316	6.61428
553.5	-0.05846	553.5	0.47239				1.317	28.2484	1.317	6.69142
554	-0.05866	554	0.47311				1.318	28.4636	1.318	6.75714
554.5	-0.05886	554.5	0.46931				1.319	28.7971	1.319	6.81714
555	-0.05906	555	0.46551				1.32	28.9425	1.32	6.87714
555.5	-0.05926	555.5	0.46172				1.321	29.1868	1.321	6.93142
556	-0.05946	556	0.45792				1.322	29.5962	1.322	6.98858
556.5	-0.05967	556.5	0.45412				1.323	29.7332	1.323	7.02858
557	-0.05987	557	0.45033				1.324	29.9101	1.324	7.08572
557.5	-0.06007	557.5	0.44653				1.325	30.1136	1.325	7.13142
558	-0.06027	558	0.44273				1.326	30.2728	1.326	7.17428
558.5	-0.06048	558.5	0.43912				1.327	30.4139	1.327	7.21428
559	-0.06068	559	0.43585				1.328	30.6477	1.328	7.25714
559.5	-0.06089	559.5	0.43461				1.329	30.763	1.329	7.00858
560	-0.0611	560	0.42914				1.33	6.79309	1.33	5.45142
560.5	-0.06131	560.5	0.42874				1.331	5.75995	1.331	5.31714
561	-0.06153	561	0.42248				1.332	5.37342	1.332	5.23714
561.5	-0.06174	561.5	0.41915				1.333	5.2367	1.333	5.18
562	-0.06196	562	0.41583				1.334	5.31538	1.334	5.12858
562.5	-0.06218	562.5	0.41583				1.335	5.15911	1.335	5.09142
563	-0.06241	563	0.41405				1.336	5.15911	1.336	5.05714
563.5	-0.06263	563.5	0.40825				1.337	5.15257	1.337	5.02858
564	-0.06285	564	0.41051				1.338	5.11705	1.338	5.00572
564.5	-0.06308	564.5	0.39989				1.339	5.11705	1.339	4.98858
565	-0.06331	565	0.39897				1.34	5.11705	1.34	4.96858
565.5	-0.06354	565.5	0.39254				1.341	5.05175	1.341	4.95428
566	-0.06377	566	0.39699				1.342	5.23779	1.342	4.94
566.5	-0.064	566.5	0.39016				1.343	5.34323	1.343	4.93142
567	-0.06423	567	0.38588				1.344	5.4246	1.344	4.91714
567.5	-0.06446	567.5	0.38588				1.345	5.87414	1.345	6.90572
568	-0.06469	568	0.38468				1.346	31.3932	1.346	7.10572
568.5	-0.06492	568.5	0.37882				1.347	31.8652	1.347	7.18286
569	-0.06515	569	0.3759				1.348	32.2431	1.348	7.25714
569.5	-0.06538	569.5	0.37477				1.349	32.52	1.349	7.32572
570	-0.06561	570	0.37293				1.35	32.7711	1.35	7.38286
570.5	-0.06584	570.5	0.36924				1.351	33.0773	1.351	7.44572
571	-0.06608	571	0.37				1.352	33.3887	1.352	7.50286
571.5	-0.06631	571.5	0.36259				1.353	33.6646	1.353	7.55428
572	-0.06654	572	0.36259				1.354	33.9631	1.354	7.61142
572.5	-0.06677	572.5	0.35926				1.355	34.2111	1.355	7.65714
573	-0.06701	573	0.35594				1.356	34.3949	1.356	7.70286
573.5	-0.06724	573.5	0.35736				1.357	34.6135	1.357	7.74572
574	-0.06747	574	0.35271				1.358	34.8717	1.358	7.78858
574.5	-0.0677	574.5	0.34622				1.359	10.8856	1.359	7.82858
575	-0.06794	575	0.34263				1.36	10.002	1.36	6.4
575.5	-0.06817	575.5	0.34351				1.361	9.59614	1.361	5.74858
576	-0.0684	576	0.33935				1.362	9.19028	1.362	5.64286
576.5	-0.06863	576.5	0.33264				1.363	8.78776	1.363	5.56572
577	-0.06886	577	0.33299				1.364	8.69928	1.364	5.50858
577.5	-0.06909	577.5	0.33036				1.365	8.57381	1.365	5.46
578	-0.06932	578	0.32772				1.366	8.45441	1.366	5.41714
578.5	-0.06954	578.5	0.32508				1.367	8.2041	1.367	5.38572
579	-0.06977	579	0.32244				1.368	8.05138	1.368	5.35428
579.5	-0.06999	579.5	0.32489				1.369	7.89104	1.369	5.33142
580	-0.07022	580	0.31585				1.37	7.78981	1.37	5.30858
580.5	-0.07044	580.5	0.31268				1.371	7.63528	1.371	5.28858
581	-0.07066	581	0.31088				1.372	7.61065	1.372	5.27714
581.5	-0.07088	581.5	0.30603				1.373	7.51886	1.373	5.26286
582	-0.0711	582	0.30576				1.374	7.46704	1.374	5.24572
582.5	-0.07132	582.5	0.29942				1.375	7.4978	1.375	7.32286
583	-0.07154	583	0.29683				1.376	7.4823	1.376	7.61428
583.5	-0.07176	583.5	0.29424				1.377	7.33438	1.377	7.70286
584	-0.07198	584	0.29165				1.378	7.16359	1.378	7.78
584.5	-0.0722	584.5	0.28906				1.379	7.04619	1.379	7.84858
585	-0.07242	585	0.28646				1.38	6.96232	1.38	7.90858
585.5	-0.07264	585.5	0.28387				1.381	6.96232	1.381	7.97142
586	-0.07285	586	0.28128				1.382	6.96232	1.382	8.03142
586.5	-0.07307	586.5	0.27874				1.383	6.96232	1.383	8.08858
587	-0.07329	587	0.27633				1.384	6.96232	1.384	8.13714
587.5	-0.07351	587.5	0.27392				1.385	6.96232	1.385	8.19142
588	-0.07373	588	0.27151				1.386	6.96232	1.386	8.24286
588.5	-0.07395	588.5	0.2691				1.387	6.97254	1.387	8.28858
589	-0.07417	589	0.26669				1.388	6.87819	1.388	8.32858
589.5	-0.07439	589.5	0.26428				1.389	7.13053	1.389	7.56
590	-0.0746	590	0.25911				1.39	22.219	1.39	6.16572
590.5	-0.07482	590.5	0.25612				1.391	22.0386	1.391	6.02858
591	-0.07504	591	0.25617				1.392	21.8848	1.392	5.93714
591.5	-0.07525	591.5	0.25301				1.393	21.7416	1.393	5.86572
592	-0.07547	592	0.25023				1.394	25.072	1.394	5.81428
592.5	-0.07568	592.5	0.24744				1.395	31.0114	1.395	5.76572
593	-0.07589	593	0.24466				1.396	32.8196	1.396	5.72572
593.5	-0.0761	593.5	0.24187				1.397	34.3258	1.397	5.69428
594	-0.07631	594	0.23909				1.398	35.7098	1.398	5.66572
594.5	-0.07652	594.5	0.2363				1.399	36.9666	1.399	5.64286
595	-0.07673	595	0.23282				1.4	38.1864	1.4	5.62
595.5	-0.07694	595.5	0.23302				1.401	39.0878	1.401	5.6
596	-0.07714	596	0.22915				1.402	40.403	1.402	5.58572
596.5	-0.07735	596.5	0.22694				1.403	41.2144	1.403	5.56858
597	-0.07755	597	0.22473				1.404	42.0204	1.404	6.76572
597.5	-0.07775	597.5	0.22252				1.405	42.7894	1.405	8.07142
598	-0.07795	598	0.21952				1.406	43.5318	1.406	8.17714
598.5	-0.07815	598.5	0.21925				1.407	44.216	1.407	8.27142
599	-0.07834	599	0.21682				1.408	44.8628	1.408	8.34572
599.5	-0.07854	599.5	0.2144				1.409	39.7614	1.409	8.41428
600	-0.07873	600	0.21197
600.5	-0.07892	600.5	0.20955
601	-0.07911	601	0.20712
601.5	-0.0793	601.5	0.2047
602	-0.07948	602	0.20227
602.5	-0.07966	602.5	0.20031
603	-0.07984	603	0.19566
603.5	-0.08002	603.5	0.19402
604	-0.0802	604	0.19239
604.5	-0.08037	604.5	0.19075
605	-0.08055	605	0.18912
605.5	-0.08072	605.5	0.18749
606	-0.08089	606	0.18624
606.5	-0.08105	606.5	0.18439
607	-0.08122	607	0.17959
607.5	-0.08139	607.5	0.17959
608	-0.08155	608	0.17626
608.5	-0.08171	608.5	0.17626
609	-0.08187	609	0.17293
609.5	-0.08204	609.5	0.17399
610	-0.0822	610	0.17171
610.5	-0.08236	610.5	0.16943
611	-0.08252	611	0.16715
611.5	-0.08267	611.5	0.16487
612	-0.08283	612	0.1626
612.5	-0.08299	612.5	0.15962
613	-0.08314	613	0.1599
613.5	-0.0833	613.5	0.15721
614	-0.08345	614	0.15453
614.5	-0.0836	614.5	0.15184
615	-0.08375	615	0.14916
615.5	-0.0839	615.5	0.14647
616	-0.08405	616	0.14379
616.5	-0.08419	616.5	0.1411
617	-0.08434	617	0.13966
617.5	-0.08448	617.5	0.13966
618	-0.08462	618	0.13966
618.5	-0.08475	618.5	0.13966
619	-0.08489	619	0.13633
619.5	-0.08503	619.5	0.13301
620	-0.08516	620	0.13301
620.5	-0.0853	620.5	0.13301
621	-0.08543	621	0.13225
621.5	-0.08557	621.5	0.13073
622	-0.08571	622	0.12922
622.5	-0.08585	622.5	0.1277
623	-0.08599	623	0.12618
623.5	-0.08613	623.5	0.12466
624	-0.08628	624	0.12314
624.5	-0.08643	624.5	0.12162
625	-0.08658	625	0.1197
625.5	-0.08674	625.5	0.12177
626	-0.08689	626	0.11637
626.5	-0.08705	626.5	0.116
627	-0.08722	627	0.11491
627.5	-0.08738	627.5	0.11382
628	-0.08755	628	0.11273
628.5	-0.08772	628.5	0.11164
629	-0.08789	629	0.11055
629.5	-0.08807	629.5	0.10639
630	-0.08824	630	0.10662
630.5	-0.08842	630.5	0.10412
631	-0.08859	631	0.10161
631.5	-0.08877	631.5	0.09911
632	-0.08894	632	0.0966
632.5	-0.08912	632.5	0.09409
633	-0.08929	633	0.09159
633.5	-0.08947	633.5	0.08975
634	-0.08965	634	0.08866
634.5	-0.08982	634.5	0.08757
635	-0.09	635	0.08648
635.5	-0.09017	635.5	0.08539
636	-0.09034	636	0.0843
636.5	-0.09052	636.5	0.0831
637	-0.09069	637	0.08855
637.5	-0.09087	637.5	0.07939
638	-0.09104	638	0.07814
638.5	-0.09122	638.5	0.07689
639	-0.0914	639	0.07563
639.5	-0.09157	639.5	0.07438
640	-0.09175	640	0.07313
640.5	-0.09193	640.5	0.07188
641	-0.09211	641	0.07062
641.5	-0.09229	641.5	0.06646
642	-0.09247	642	0.06809
642.5	-0.09265	642.5	0.06313
643	-0.09284	643	0.0622
643.5	-0.09302	643.5	0.05992
644	-0.0932	644	0.05764
644.5	-0.09339	644.5	0.05536
645	-0.09357	645	0.05308
645.5	-0.09375	645.5	0.05102
646	-0.09393	646	0.04824
646.5	-0.09411	646.5	0.04546
647	-0.09429	647	0.04267
647.5	-0.09447	647.5	0.03989
648	-0.09464	648	0.03651
648.5	-0.09481	648.5	0.03651
649	-0.09498	649	0.03651
649.5	-0.09515	649.5	0.03651
650	-0.09531	650	0.03639
650.5	-0.09547	650.5	0.0346
651	-0.09563	651	0.03281
651.5	-0.09578	651.5	0.03264
652	-0.09593	652	0.03264
652.5	-0.09607	652.5	0.03264
653	-0.09622	653	0.03264
653.5	-0.09636	653.5	0.03264
654	-0.0965	654	0.02589
654.5	-0.09663	654.5	0.02476
655	-0.09677	655	0.02481
655.5	-0.0969	655.5	0.02541
656	-0.09703	656	0.02591
656.5	-0.09715	656.5	0.02586
657	-0.09728	657	0.02514
657.5	-0.0974	657.5	0.0239
658	-0.09752	658	0.02248
658.5	-0.09763	658.5	0.02122
659	-0.09775	659	0.02036
659.5	-0.09786	659.5	0.01996
660	-0.09797	660	0.01994
660.5	-0.09808	660.5	0.02012
661	-0.09818	661	0.02033
661.5	-0.09829	661.5	0.02045
662	-0.09839	662	0.02048
662.5	-0.0985	662.5	0.02045
663	-0.0986	663	0.02042
663.5	-0.09871	663.5	0.02043
664	-0.09881	664	0.02045
664.5	-0.09892	664.5	0.02041
665	-0.09903	665	0.02026
665.5	-0.09913	665.5	0.01995
666	-0.09924	666	0.01947
666.5	-0.09935	666.5	0.01884
667	-0.09946	667	0.01814
667.5	-0.09957	667.5	0.0174
668	-0.09968	668	0.01668
668.5	-0.0998	668.5	0.01597
669	-0.09991	669	0.01528
669.5	-0.10002	669.5	0.01459
670	-0.10012	670	0.01387
670.5	-0.10023	670.5	0.01313
671	-0.10034	671	0.01241
671.5	-0.10044	671.5	0.01175
672	-0.10055	672	0.0112
672.5	-0.10065	672.5	0.01081
673	-0.10075	673	0.01058
673.5	-0.10085	673.5	0.01049
674	-0.10096	674	0.01049
674.5	-0.10106	674.5	0.01053
675	-0.10116	675	0.01057
675.5	-0.10126	675.5	0.0106
676	-0.10137	676	0.0106
676.5	-0.10147	676.5	0.01059
677	-0.10158	677	0.01057
677.5	-0.10169	677.5	0.01057
678	-0.1018	678	0.01057
678.5	-0.10191	678.5	0.01057
679	-0.10203	679	0.01057
679.5	-0.10214	679.5	0.01057
680	-0.10225	680	0.01057
680.5	-0.10237	680.5	0.01057
681	-0.10248	681	0.01057
681.5	-0.1026	681.5	0.01057
682	-0.10271	682	0.01057
682.5	-0.10282	682.5	0.01057
683	-0.10293	683	0.01057
683.5	-0.10304	683.5	0.01057
684	-0.10315	684	0.01057
684.5	-0.10325	684.5	0.01057
685	-0.10335	685	0.01057
685.5	-0.10345	685.5	0.01057
686	-0.10355	686	0.01057
686.5	-0.10364	686.5	0.01057
687	-0.10373	687	0.01057
687.5	-0.10382	687.5	0.01057
688	-0.10391	688	0.01057
688.5	-0.10399	688.5	0.01058
689	-0.10408	689	0.01058
689.5	-0.10416	689.5	0.01058
690	-0.10424	690	0.01057
690.5	-0.10433	690.5	0.01055
691	-0.10441	691	0.01054
691.5	-0.1045	691.5	0.01055
692	-0.10458	692	0.01058
692.5	-0.10467	692.5	0.01064
693	-0.10476	693	0.01069
693.5	-0.10485	693.5	0.01067
694	-0.10494	694	0.01053
694.5	-0.10503	694.5	0.0102
695	-0.10513	695	0.00968
695.5	-0.10523	695.5	0.00898
696	-0.10533	696	0.00817
696.5	-0.10543	696.5	0.00729
697	-0.10554	697	0.0064
697.5	-0.10565	697.5	0.00551
698	-0.10577	698	0.00462
698.5	-0.10589	698.5	0.00373
699	-0.106	699	0.00288
699.5	-0.10612	699.5	0.00211
700	-0.10624	700	0.00147
700.5	-0.10636	700.5	0.00102
701	-0.10647	701	0.000756554
701.5	-0.10658	701.5	0.000656847
702	-0.10667	702	0.000664012
702.5	-0.10676	702.5	0.000716161
703	-0.10683	703	0.000765969
703.5	-0.10688	703.5	0.000790865
704	-0.10692	704	0.000790811
704.5	-0.10693	704.5	0.000777913
705	-0.10692	705	0.000764948
705.5	-0.10689	705.5	0.000758412
706	-0.10683	706	0.000757854
706.5	-0.10675	706.5	0.00075958
707	-0.10665	707	0.000761094
707.5	-0.10652	707.5	0.000762988
708	-0.10638	708	0.000767101
708.5	-0.10622	708.5	0.00077257
709	-0.10605	709	0.000773661
709.5	-0.10588	709.5	0.000763086
710	-0.10569	710	0.000740643
710.5	-0.10552	710.5	0.000720941
711	-0.10534	711	0.000730461
711.5	-0.10518	711.5	0.000788679
712	-0.10503	712	0.000880987
712.5	-0.1049	712.5	0.000944812
713	-0.10479	713	0.000891631
713.5	-0.1047	713.5	0.000668751
714	-0.10463	714	0.000332828
714.5	-0.10459	714.5	8.42622e-05
715	-0.10457	715	0.000220147
715.5	-0.10458	715.5	0.00101
716	-0.1046	716	0.00253
716.5	-0.10465	716.5	0.00461
717	-0.10471	717	0.00684
717.5	-0.10479	717.5	0.00872
718	-0.10488	718	0.00988
718.5	-0.10497	718.5	0.01023
719	-0.10508	719	0.00991
719.5	-0.10518	719.5	0.00926
720	-0.1053	720	0.00859
720.5	-0.10541	720.5	0.0081
721	-0.10552	721	0.00783
721.5	-0.10563	721.5	0.0077
722	-0.10574	722	0.00763
722.5	-0.10584	722.5	0.00755
723	-0.10595	723	0.00744
723.5	-0.10605	723.5	0.00733
724	-0.10615	724	0.00725
724.5	-0.10624	724.5	0.0072
725	-0.10634	725	0.00717
725.5	-0.10644	725.5	0.00717
726	-0.10653	726	0.00718
726.5	-0.10663	726.5	0.00719
727	-0.10672	727	0.00721
727.5	-0.10682	727.5	0.00724
728	-0.10691	728	0.00727
728.5	-0.107	728.5	0.0073
729	-0.1071	729	0.00733
729.5	-0.10719	729.5	0.00736
730	-0.10728	730	0.00739
730.5	-0.10736	730.5	0.00742
731	-0.10745	731	0.00744
731.5	-0.10753	731.5	0.00746
732	-0.10762	732	0.00747
732.5	-0.1077	732.5	0.00748
733	-0.10778	733	0.00748
733.5	-0.10785	733.5	0.00748
734	-0.10793	734	0.00747
734.5	-0.10801	734.5	0.00746
735	-0.10808	735	0.00744
735.5	-0.10816	735.5	0.00742
736	-0.10824	736	0.00739
[truncated: 9 more columns]

## Sheet: Figure 3
Figure 3d								Figure 3e						Figure 3f
	GMG mode		PiS mode (800 rpm)	PiS mode (0 rpm)					GMG mode	PiS mode (800 rpm)				Time (h)	HCOOH yield (mmol g–1)	CO yield (mmol g–1)	H2 yield (mmol g–1)
CO2 flow rates (sccm)	HCOOH yield (mmol g–1h–1)	Error bars	HCOOH yield (mmol g–1h–1)	HCOOH yield (mmol g–1h–1)				CO2/(CO2+Ar) (v/v%)	HCOOH yield (mmol g–1h–1)	HCOOH yield (mmol g–1h–1)				0	0	0	0
20	1.89	0.13	0.25	0.127				10	1.42	0.09				5	16.95	0.17	0
40	2.5	0.14	0.348	0.182				20	2.37	0.17				10	34.05	0.34172	0
60	2.88	0.11	0.42	0.23				40	3.11	0.23				15	51.5	0.51042	0
80	3.12	0.12	0.46	0.262				60	3.25	0.32				20	68.6	0.69804	0
100	3.31	0.18	0.49	0.293				80	3.31	0.43				30	102.85	0.98044	0
120	3.38	0.14	0.503	0.326				100	3.38	0.5				40	138.1	1.33548	0
150	3.43	0.21	0.511	0.348										50	170.05	1.69009	0
														60	206.05	2.02407	0
														70	242.6	2.36858	0
														80	268.2	2.69525	0
														90	316.05	3.09929	0
														100	337.91	3.42403	0

## Sheet: Figure 4
Figure 4a											Figure 4b									Figure 4c										Figure 4d
Pd1/A-aUiO		Pdx/A-aUiO		PdNPs/A-aUiO		PdO						Pd1/A-aUiO		Pdx/A-aUiO		PdNPs/A-aUiO					Pd1/A-aUiO		Pdx/A-aUiO		PdNPs/A-aUiO	A-aUiO					H2O2 generation (mmol g–1h–1)	Error bars
Photon energy (eV)	Intensity (arb. units)	Photon energy (eV)	Intensity (arb. units)	Photon energy (eV)	Intensity (arb. units)	Photon energy (eV)	Intensity (arb. units)				Time (min)	H2O2 degradation (C/C0)	Error bars	H2O2 degradation (C/C0)	Error bars	H2O2 degradation (C/C0)				Time (h)	H2O2 generation (mmol g–1)	Error bars	H2O2 generation (mmol g–1)	Error bars	H2O2 generation (mmol g–1)	H2O2 generation (mmol g–1)				PiS mode	1.74	0.21
24250.2	0.000597786	24250	0.000597786	24250	0.000711688	24250	0.000597786				0	1	0	1	0	1				0	0	0.0002	0	0	0	0				GMG mode	10.4	0.57
24255.1	0.000272856	24254.9	0.00027744	24254.9	0.00034577	24254.9	0.00027744				15	0.65	0.067	0.8	0.054	0.99				2	3.926	0.4	1.98	0.26	0.5	0.2
24260.2	-0.00011707	24260	6.82226e-05	24260	9.2074e-07	24260	6.82226e-05				30	0.38	0.047	0.74	0.034	0.98				4	7.985	0.62	3.66	0.46	1.14	0.36
24265.2	-0.000617509	24265	-0.000867493	24265	-0.000269318	24265	-0.000867493				45	0.23	0.032	0.69	0.03	0.975				6	11.975	0.84	4.84	0.64	1.54	0.54
24270.3	-0.000991486	24270.1	-0.00177	24270.1	-0.000445163	24270.1	-0.00177				60	0.13	0.028	0.64	0.047	0.968				8	15.215	0.88	5.68	0.68	1.68	0.76
24275.2	-0.000931089	24275	0.000477666	24275	-0.000521541	24275	0.000477666				75	0.08	0	0.61	0.037	0.965				10	18.99	1.02	6.64	0.54	1.72	0.86
24280.2	-0.000460729	24280	0.00169	24280	-0.000500087	24280	0.00169													12	20.904	1.14	7.04	0.76	1.74	1.08
24285.3	0.000228998	24285.1	0.0021	24285.1	-0.000391805	24285.1	0.0021
24290.2	0.000764082	24290	-0.000857544	24290	-0.000166223	24290	-0.000857544
24295.2	0.00125	24295	-0.00215	24295	0.000258181	24295	-0.00215
24300.1	0.00215	24299.9	-0.00145	24299.9	0.00102	24299.9	-0.00145
24305.2	0.0036	24305	-0.000444668	24305	0.00196	24305	-0.000444668
24310.3	0.00561	24310.1	0.00117	24310.1	0.00321	24310.1	0.00117
24315.2	0.0083	24315	0.00391	24315	0.00534	24315	0.00391
24320.2	0.01163	24320	0.00519	24320	0.00875	24320	0.00519
24325.1	0.01524	24324.9	0.00942	24324.9	0.01307	24324.9	0.00942
24330.2	0.01825	24330	0.01215	24330	0.01705	24330	0.01215
24330.4	0.01981	24330.2	0.01554	24330.2	0.01924	24330.2	0.01554
24330.5	0.02027	24330.3	0.01865	24330.3	0.01989	24330.3	0.01865
24330.9	0.02034	24330.7	0.01761	24330.7	0.01989	24330.7	0.01761
24331	0.02054	24330.8	0.0166	24330.8	0.01998	24330.8	0.0166
24331.2	0.02093	24331	0.01818	24331	0.02035	24331	0.01818
24331.3	0.02131	24331.1	0.01819	24331.1	0.02076	24331.1	0.01819
24331.6	0.02155	24331.4	0.01873	24331.4	0.02107	24331.4	0.01873
24331.8	0.02181	24331.6	0.0199	24331.6	0.02146	24331.6	0.0199
24332	0.02204	24331.8	0.02106	24331.8	0.02183	24331.8	0.02106
24332.1	0.02231	24331.9	0.02065	24331.9	0.02219	24331.9	0.02065
24332.4	0.02268	24332.2	0.02055	24332.2	0.02256	24332.2	0.02055
24332.6	0.02314	24332.4	0.01893	24332.4	0.02293	24332.4	0.01893
24332.8	0.02365	24332.6	0.01829	24332.6	0.02333	24332.6	0.01829
24333.1	0.02416	24332.9	0.01943	24332.9	0.02375	24332.9	0.01943
24333.2	0.0246	24333	0.0211	24333	0.02417	24333	0.0211
24333.4	0.02505	24333.2	0.02217	24333.2	0.02458	24333.2	0.02217
24333.6	0.02553	24333.4	0.02215	24333.4	0.02501	24333.4	0.02215
24333.9	0.02604	24333.7	0.02214	24333.7	0.02547	24333.7	0.02214
24334	0.02651	24333.8	0.02169	24333.8	0.02592	24333.8	0.02169
24334.2	0.02698	24334	0.02299	24334	0.02637	24334	0.02299
24334.3	0.02745	24334.1	0.02329	24334.1	0.02682	24334.1	0.02329
24334.7	0.02795	24334.5	0.02367	24334.5	0.02732	24334.5	0.02367
24334.8	0.02841	24334.6	0.02411	24334.6	0.02782	24334.6	0.02411
24335	0.02886	24334.8	0.02417	24334.8	0.02832	24334.8	0.02417
24335.1	0.02933	24334.9	0.02346	24334.9	0.02884	24334.9	0.02346
24335.5	0.02984	24335.3	0.02364	24335.3	0.02937	24335.3	0.02364
24335.6	0.03033	24335.4	0.02476	24335.4	0.02989	24335.4	0.02476
24335.8	0.03081	24335.6	0.02602	24335.6	0.03043	24335.6	0.02602
24335.9	0.03132	24335.7	0.02792	24335.7	0.03101	24335.7	0.02792
24336.3	0.03186	24336.1	0.02913	24336.1	0.03163	24336.1	0.02913
24336.4	0.03239	24336.2	0.02863	24336.2	0.03225	24336.2	0.02863
24336.6	0.03288	24336.4	0.02852	24336.4	0.03283	24336.4	0.02852
24336.7	0.03338	24336.5	0.03099	24336.5	0.03341	24336.5	0.03099
24337	0.03393	24336.8	0.03092	24336.8	0.03406	24336.8	0.03092
24337.2	0.03451	24337	0.03425	24337	0.03478	24337	0.03425
24337.4	0.03509	24337.2	0.03287	24337.2	0.03557	24337.2	0.03287
24337.7	0.03565	24337.5	0.03041	24337.5	0.03637	24337.5	0.03041
24337.8	0.03615	24337.6	0.03018	24337.6	0.0371	24337.6	0.03018
24338	0.03667	24337.8	0.0303	24337.8	0.0378	24337.8	0.0303
24338.2	0.03726	24338	0.03039	24338	0.03853	24338	0.03039
24338.5	0.0379	24338.3	0.03384	24338.3	0.03931	24338.3	0.03384
24338.6	0.03851	24338.4	0.03179	24338.4	0.04011	24338.4	0.03179
24338.8	0.03915	24338.6	0.03573	24338.6	0.04093	24338.6	0.03573
24338.9	0.03986	24338.7	0.03842	24338.7	0.04181	24338.7	0.03842
24339.3	0.04064	24339.1	0.04089	24339.1	0.04275	24339.1	0.04089
24339.4	0.0414	24339.2	0.03912	24339.2	0.04366	24339.2	0.03912
24339.6	0.04218	24339.4	0.038	24339.4	0.04458	24339.4	0.038
24339.7	0.04303	24339.5	0.03841	24339.5	0.04555	24339.5	0.03841
24340.1	0.044	24339.9	0.04189	24339.9	0.04659	24339.9	0.04189
24340.2	0.04493	24340	0.04148	24340	0.04762	24340	0.04148
24340.4	0.04582	24340.2	0.04443	24340.2	0.04867	24340.2	0.04443
24340.5	0.0467	24340.3	0.04407	24340.3	0.04978	24340.3	0.04407
24340.9	0.04758	24340.7	0.04548	24340.7	0.05098	24340.7	0.04548
24341	0.04835	24340.8	0.04802	24340.8	0.05217	24340.8	0.04802
24341.2	0.04899	24341	0.04875	24341	0.05338	24341	0.04875
24341.3	0.04957	24341.1	0.04801	24341.1	0.05467	24341.1	0.04801
24341.6	0.05014	24341.4	0.05091	24341.4	0.05604	24341.4	0.05091
24341.8	0.05075	24341.6	0.05156	24341.6	0.05741	24341.6	0.05156
24342	0.05143	24341.8	0.05356	24341.8	0.05875	24341.8	0.05356
24342.1	0.05229	24341.9	0.0551	24341.9	0.06011	24341.9	0.0551
24342.4	0.0534	24342.2	0.05278	24342.2	0.06163	24342.2	0.05278
24342.6	0.05472	24342.4	0.05297	24342.4	0.06333	24342.4	0.05297
24342.8	0.05612	24342.6	0.05647	24342.6	0.06518	24342.6	0.05647
24343.1	0.05743	24342.9	0.05841	24342.9	0.06708	24342.9	0.05841
24343.2	0.05856	24343	0.05957	24343	0.06889	24343	0.05957
24343.4	0.05974	24343.2	0.0588	24343.2	0.07074	24343.2	0.0588
24343.6	0.06111	24343.4	0.05997	24343.4	0.07275	24343.4	0.05997
24343.9	0.06278	24343.7	0.06366	24343.7	0.07496	24343.7	0.06366
24344	0.06446	24343.8	0.06864	24343.8	0.07717	24343.8	0.06864
24344.2	0.0661	24344	0.07388	24344	0.07943	24344	0.07388
24344.3	0.06774	24344.1	0.07598	24344.1	0.08181	24344.1	0.07598
24344.7	0.0694	24344.5	0.07905	24344.5	0.08437	24344.5	0.07905
24344.8	0.07099	24344.6	0.08041	24344.6	0.08688	24344.6	0.08041
24345	0.07282	24344.8	0.08103	24344.8	0.08952	24344.8	0.08103
24345.1	0.07502	24344.9	0.08307	24344.9	0.09242	24344.9	0.08307
24345.5	0.07765	24345.3	0.08394	24345.3	0.09566	24345.3	0.08394
24345.6	0.08019	24345.4	0.08632	24345.4	0.09888	24345.4	0.08632
24345.8	0.08247	24345.6	0.09096	24345.6	0.1022	24345.6	0.09096
24345.9	0.08468	24345.7	0.09437	24345.7	0.10576	24345.7	0.09437
24346.3	0.08707	24346.1	0.09629	24346.1	0.1097	24346.1	0.09629
24346.4	0.08934	24346.2	0.09514	24346.2	0.11366	24346.2	0.09514
24346.6	0.09159	24346.4	0.09798	24346.4	0.11788	24346.4	0.09798
24346.7	0.09382	24346.5	0.10559	24346.5	0.12241	24346.5	0.10559
24347	0.0964	24346.8	0.11425	24346.8	0.12727	24346.8	0.11425
24347.2	0.09946	24347	0.11889	24347	0.13212	24347	0.11889
24347.4	0.10277	24347.2	0.11854	24347.2	0.13689	24347.2	0.11854
24347.5	0.10614	24347.3	0.12058	24347.3	0.14189	24347.3	0.12058
24347.8	0.10982	24347.6	0.12478	24347.6	0.1476	24347.6	0.12478
24348	0.11398	24347.8	0.1292	24347.8	0.15388	24347.8	0.1292
24348.2	0.1189	24348	0.13693	24348	0.16048	24348	0.13693
24348.5	0.1241	24348.3	0.14267	24348.3	0.16705	24348.3	0.14267
24348.6	0.12878	24348.4	0.14555	24348.4	0.17314	24348.4	0.14555
24348.8	0.13343	24348.6	0.15018	24348.6	0.17942	24348.6	0.15018
24348.9	0.13816	24348.8	0.15467	24348.8	0.18638	24348.8	0.15467
24349.3	0.14315	24349.1	0.16142	24349.1	0.19401	24349.1	0.16142
24349.4	0.14824	24349.2	0.1684	24349.2	0.20153	24349.2	0.1684
24349.6	0.15367	24349.4	0.17392	24349.4	0.20904	24349.4	0.17392
24349.7	0.15994	24349.5	0.18017	24349.5	0.21684	24349.5	0.18017
24350.1	0.1666	24349.9	0.18942	24349.9	0.22522	24349.9	0.18942
24350.2	0.17186	24350	0.19548	24350	0.23345	24350	0.19548
24350.4	0.17639	24350.2	0.20184	24350.2	0.24175	24350.2	0.20184
24350.5	0.18105	24350.3	0.21018	24350.3	0.2503	24350.3	0.21018
24350.9	0.18674	24350.7	0.21995	24350.7	0.25934	24350.7	0.21995
24351	0.19304	24350.8	0.22649	24350.8	0.26792	24350.8	0.22649
24351.2	0.19952	24351	0.23118	24351	0.2763	24351	0.23118
24351.3	0.20595	24351.1	0.23633	24351.1	0.28494	24351.1	0.23633
24351.7	0.21265	24351.5	0.24805	24351.5	0.29427	24351.5	0.24805
24351.8	0.21883	24351.6	0.25981	24351.6	0.30327	24351.6	0.25981
24352	0.22512	24351.8	0.26758	24351.8	0.3121	24351.8	0.26758
24352.1	0.23184	24351.9	0.2742	24351.9	0.32105	24351.9	0.2742
24352.4	0.23879	24352.2	0.2819	24352.2	0.3305	24352.2	0.2819
24352.6	0.24531	24352.4	0.28905	24352.4	0.33976	24352.4	0.28905
24352.8	0.25202	24352.6	0.29874	24352.6	0.34866	24352.6	0.29874
24352.9	0.25982	24352.7	0.3096	24352.7	0.35757	24352.7	0.3096
24353.2	0.26849	24353	0.3221	24353	0.3672	24353	0.3221
24353.4	0.27654	24353.2	0.33335	24353.2	0.37716	24353.2	0.33335
24353.6	0.28296	24353.4	0.33982	24353.4	0.38698	24353.4	0.33982
24353.9	0.2885	24353.7	0.34656	24353.7	0.39625	24353.7	0.34656
24354	0.29453	24353.8	0.35853	24353.8	0.40474	24353.8	0.35853
24354.2	0.30276	24354	0.37021	24354	0.41316	24354	0.37021
24354.4	0.3123	24354.2	0.38016	24354.2	0.42185	24354.2	0.38016
24354.7	0.32223	24354.5	0.3899	24354.5	0.43073	24354.5	0.3899
24354.8	0.33142	24354.6	0.40111	24354.6	0.43907	24354.6	0.40111
24355	0.34084	24354.8	0.41079	24354.8	0.44709	24354.8	0.41079
24355.1	0.35108	24354.9	0.42173	24354.9	0.45526	24354.9	0.42173
24355.5	0.36198	24355.3	0.43192	24355.3	0.464	24355.3	0.43192
24355.6	0.37128	24355.4	0.4412	24355.4	0.47233	24355.4	0.4412
24355.8	0.38002	24355.6	0.45147	24355.6	0.48036	24355.6	0.45147
24355.9	0.38888	24355.7	0.45867	24355.7	0.48842	24355.7	0.45867
24356.3	0.39804	24356.1	0.46795	24356.1	0.49699	24356.1	0.46795
24356.4	0.40615	24356.2	0.47705	24356.2	0.50523	24356.2	0.47705
24356.6	0.41379	24356.4	0.48486	24356.4	0.51331	24356.4	0.48486
24356.7	0.42198	24356.5	0.49586	24356.5	0.5215	24356.5	0.49586
24357.1	0.43197	24356.9	0.50834	24356.9	0.53014	24356.9	0.50834
24357.2	0.44227	24357	0.5158	24357	0.53838	24357	0.5158
24357.4	0.45278	24357.2	0.52688	24357.2	0.54642	24357.2	0.52688
24357.5	0.46366	24357.3	0.53561	24357.3	0.55455	24357.3	0.53561
24357.8	0.47483	24357.6	0.54825	24357.6	0.56324	24357.6	0.54825
24358	0.48503	24357.8	0.55858	24357.8	0.57168	24357.8	0.55858
24358.2	0.49468	24358	0.56679	24358	0.58018	24358	0.56679
24358.3	0.50456	24358.1	0.57776	24358.1	0.58901	24358.1	0.57776
24358.6	0.51536	24358.4	0.5907	24358.4	0.59835	24358.4	0.5907
24358.8	0.52588	24358.6	0.60055	24358.6	0.60745	24358.6	0.60055
24359	0.53522	24358.8	0.60939	24358.8	0.61621	24358.8	0.60939
24359.1	0.54365	24358.9	0.6181	24358.9	0.62517	24358.9	0.6181
24359.4	0.55202	24359.2	0.62883	24359.2	0.63525	24359.2	0.62883
24359.6	0.56114	24359.4	0.64008	24359.4	0.64604	24359.4	0.64008
24359.8	0.57176	24359.6	0.65231	24359.6	0.65696	24359.6	0.65231
24360.1	0.58367	24359.9	0.66538	24359.9	0.66744	24359.9	0.66538
24360.2	0.59536	24360	0.67463	24360	0.67702	24360	0.67463
24360.4	0.60651	24360.2	0.68257	24360.2	0.68657	24360.2	0.68257
24360.6	0.61635	24360.4	0.69132	24360.4	0.69674	24360.4	0.69132
24360.9	0.6256	24360.7	0.70121	24360.7	0.70736	24360.7	0.70121
24361	0.63435	24360.8	0.71205	24360.8	0.71748	24360.8	0.71205
24361.2	0.64353	24361	0.72139	24361	0.72726	24361	0.72139
24361.3	0.65396	24361.1	0.73004	24361.1	0.73712	24361.1	0.73004
24361.7	0.6653	24361.5	0.7387	24361.5	0.74769	24361.5	0.7387
24361.8	0.67539	24361.6	0.74515	24361.6	0.75801	24361.6	0.74515
24362	0.68541	24361.8	0.75209	24361.8	0.76814	24361.8	0.75209
24362.1	0.6959	24361.9	0.76405	24361.9	0.77837	24361.9	0.76405
24362.5	0.70739	24362.3	0.77708	24362.3	0.78904	24362.3	0.77708
24362.6	0.71816	24362.4	0.78798	24362.4	0.79894	24362.4	0.78798
24362.8	0.72789	24362.6	0.79384	24362.6	0.80829	24362.6	0.79384
24362.9	0.73761	24362.7	0.80065	24362.7	0.81758	24362.7	0.80065
24363.3	0.74838	24363.1	0.8095	24363.1	0.82739	24363.1	0.8095
24363.4	0.75847	24363.2	0.81517	24363.2	0.83666	24363.2	0.81517
24363.6	0.76938	24363.4	0.8234	24363.4	0.84521	24363.4	0.8234
24363.7	0.78131	24363.5	0.83134	24363.5	0.85347	24363.5	0.83134
24364.1	0.79438	24363.8	0.84005	24363.8	0.86209	24363.8	0.84005
24364.2	0.8066	24364	0.84884	24364	0.87016	24364	0.84884
24364.4	0.81854	24364.2	0.8561	24364.2	0.87669	24364.2	0.8561
24364.5	0.83101	24364.3	0.86289	24364.3	0.88148	24364.3	0.86289
24364.8	0.84543	24364.6	0.87233	24364.6	0.88538	24364.6	0.87233
24365	0.85815	24364.8	0.87838	24364.8	0.88803	24364.8	0.87838
24365.2	0.86904	24365	0.88514	24365	0.89002	24365	0.88514
24365.3	0.87786	24365.1	0.89075	24365.1	0.89322	24365.1	0.89075
24365.6	0.88586	24365.4	0.89665	24365.4	0.89943	24365.4	0.89665
24365.8	0.89302	24365.6	0.90266	24365.6	0.90872	24365.6	0.90266
24366	0.90067	24365.8	0.91056	24365.8	0.91799	24365.8	0.91056
24366.3	0.90873	24366.1	0.91635	24366.1	0.92401	24366.1	0.91635
24366.4	0.91838	24366.2	0.92083	24366.2	0.92687	24366.2	0.92083
24366.6	0.92648	24366.4	0.92555	24366.4	0.9283	24366.4	0.92555
24366.8	0.93239	24366.6	0.93152	24366.6	0.92969	24366.6	0.93152
24367.1	0.93708	24366.9	0.93737	24366.9	0.93126	24366.9	0.93737
24367.2	0.94257	24367	0.94041	24367	0.93224	24367	0.94041
24367.4	0.94981	24367.2	0.94507	24367.2	0.93301	24367.2	0.94507
24367.6	0.95769	24367.3	0.95009	24367.3	0.93384	24367.3	0.95009
24367.9	0.96268	24367.7	0.95314	24367.7	0.93456	24367.7	0.95314
24368	0.96442	24367.8	0.95328	24367.8	0.93524	24367.8	0.95328
24368.2	0.96406	24368	0.95243	24368	0.93642	24368	0.95243
24368.3	0.96387	24368.1	0.95462	24368.1	0.93848	24368.1	0.95462
24368.7	0.96552	24368.5	0.95961	24368.5	0.9412	24368.5	0.95961
24368.8	0.96895	24368.6	0.96248	24368.6	0.94327	24368.6	0.96248
24369	0.97381	24368.8	0.96524	24368.8	0.94442	24368.8	0.96524
24369.1	0.98001	24368.9	0.96743	24368.9	0.94508	24368.9	0.96743
24369.5	0.98611	24369.3	0.96972	24369.3	0.94586	24369.3	0.96972
24369.6	0.99078	24369.4	0.97133	24369.4	0.94672	24369.4	0.97133
24369.8	0.99332	24369.6	0.97244	24369.6	0.94762	24369.6	0.97244
24369.9	0.99464	24369.7	0.97395	24369.7	0.94789	24369.7	0.97395
24370.3	0.99776	24370.1	0.97671	24370.1	0.9479	24370.1	0.97671
24370.9	1.00449	24370.7	0.98048	24370.7	0.94801	24370.7	0.98048
24371.5	1.01436	24371.3	0.98519	24371.3	0.94789	24371.3	0.98519
24372.3	1.02554	24372.1	0.9897	24372.1	0.94639	24372.1	0.9897
24373.1	1.03486	24372.9	0.99334	24372.9	0.94208	24372.9	0.99334
24373.8	1.04218	24373.6	0.99633	24373.6	0.93385	24373.6	0.99633
24374.6	1.04825	24374.4	0.99881	24374.4	0.92357	24374.4	0.99881
24375.3	1.0534	24375.1	1.00126	24375.1	0.9133	24375.1	1.00126
24376.3	1.05829	24376.1	1.00349	24376.1	0.90452	24376.1	1.00349
24377.1	1.0625	24376.9	1.0047	24376.9	0.89796	24376.9	1.0047
24378.1	1.06519	24377.9	1.00504	24377.9	0.89394	24377.9	1.00504
24378.8	1.06656	24378.6	1.00488	24378.6	0.89221	24378.6	1.00488
24379.8	1.06474	24379.6	1.00522	24379.6	0.89325	24379.6	1.00522
24380.8	1.05903	24380.6	1.0046	24380.6	0.89747	24380.6	1.0046
24381.7	1.04934	24381.5	1.00419	24381.5	0.9057	24381.5	1.00419
24382.7	1.03774	24382.5	1.00392	24382.5	0.91749	24382.5	1.00392
24383.8	1.02694	24383.6	1.0035	24383.6	0.93072	24383.6	1.0035
24384.7	1.01741	24384.5	1.00019	24384.5	0.94239	24384.5	1.00019
24385.9	1.00802	24385.7	0.99643	24385.7	0.95203	24385.7	0.99643
24386.8	0.99855	24386.6	0.99086	24386.6	0.96032	24386.6	0.99086
24387.9	0.98915	24387.7	0.98607	24387.7	0.96854	24387.7	0.98607
24389	0.98079	24388.8	0.98068	24388.8	0.9772	24388.8	0.98068
24390.3	0.97264	24390.1	0.97618	24390.1	0.98554	24390.1	0.97618
24391.4	0.96363	24391.2	0.96977	24391.2	0.99247	24391.2	0.96977
24392.6	0.95448	24392.4	0.96204	24392.4	0.99685	24392.4	0.96204
24393.8	0.94597	24393.6	0.95627	24393.6	0.99675	24393.6	0.95627
24395.1	0.93872	24394.9	0.95014	24394.9	0.99153	24394.9	0.95014
24396.2	0.9334	24396	0.94545	24396	0.98209	24396	0.94545
24397.7	0.92993	24397.5	0.94201	24397.5	0.97005	24397.5	0.94201
24398.9	0.92802	24398.7	0.93816	24398.7	0.95691	24398.7	0.93816
24400.2	0.92775	24400	0.93477	24400	0.94229	24400	0.93477
24401.5	0.92843	24401.3	0.93359	24401.3	0.92583	24401.3	0.93359
24402.9	0.93009	24402.7	0.9302	24402.7	0.91027	24402.7	0.9302
24404.4	0.93277	24404.2	0.93109	24404.2	0.90019	24404.2	0.93109
24405.6	0.93634	24405.4	0.93311	24405.4	0.8983	24405.4	0.93311
24407.1	0.94061	24406.9	0.93671	24406.9	0.90395	24406.9	0.93671
24408.7	0.94564	24408.5	0.94089	24408.5	0.91424	24408.5	0.94089
24410.1	0.95138	24409.9	0.94704	24409.9	0.9257	24409.9	0.94704
24411.5	0.95868	24411.3	0.95293	24411.3	0.93645	24411.3	0.95293
24413.1	0.96699	24412.9	0.96083	24412.9	0.94573	24412.9	0.96083
24414.6	0.97538	24414.4	0.97145	24414.4	0.95402	24414.4	0.97145
24416.2	0.98298	24416	0.97887	24416	0.96266	24416	0.97887
24417.8	0.99076	24417.6	0.98458	24417.6	0.97227	24417.6	0.98458
24419.4	0.999	24419.2	0.99104	24419.2	0.98111	24419.2	0.99104
24421	1.00789	24420.8	0.9976	24420.8	0.98858	24420.8	0.9976
24422.7	1.01732	24422.5	1.00404	24422.5	0.99468	24422.5	1.00404
24424.3	1.02692	24424.1	1.0095	24424.1	1.00007	24424.1	1.0095
24426.1	1.03437	24425.9	1.01221	24425.9	1.0047	24425.9	1.01221
24427.8	1.03913	24427.6	1.02097	24427.6	1.00829	24427.6	1.02097
24429.6	1.04029	24429.4	1.02511	24429.4	1.01065	24429.4	1.02511
24431.3	1.04096	24431.2	1.02675	24431.2	1.01253	24431.2	1.02675
24433.1	1.04159	24432.9	1.02605	24432.9	1.01315	24432.9	1.02605
24434.9	1.04226	24434.7	1.02399	24434.7	1.01155	24434.7	1.02399
24436.8	1.04128	24436.6	1.02262	24436.6	1.0071	24436.6	1.02262
24438.6	1.03929	24438.3	1.01759	24438.3	1.00066	24438.3	1.01759
24440.5	1.03704	24440.3	1.01007	24440.3	0.99326	24440.3	1.01007
24442.4	1.0355	24442.2	1.00482	24442.2	0.98625	24442.2	1.00482
24444.3	1.03307	24444.1	0.99674	24444.1	0.97976	24444.1	0.99674
24446.2	1.03012	24446	0.99038	24446	0.97399	24446	0.99038
24448.2	1.02536	24448	0.98953	24448	0.96876	24448	0.98953
24450.2	1.02056	24450	0.9871	24450	0.9646	24450	0.9871
24452.2	1.01628	24452	0.98899	24452	0.96268	24452	0.98899
24454.2	1.01204	24454	0.98775	24454	0.9644	24454	0.98775
24456.3	1.00777	24456.1	0.98741	24456.1	0.96932	24456.1	0.98741
24458.4	1.00271	24458.2	0.9887	24458.2	0.97609	24458.2	0.9887
24460.5	0.99757	24460.3	0.99018	24460.3	0.98315	24460.3	0.99018
24462.6	0.99367	24462.4	0.98848	24462.4	0.98996	24462.4	0.98848
24464.7	0.99037	24464.5	0.98899	24464.5	0.99663	24464.5	0.98899
24466.9	0.98767	24466.7	0.98976	24466.7	1.00328	24466.7	0.98976
24469.2	0.9854	24469	0.99509	24469	1.00976	24469	0.99509
24471.2	0.98338	24471	0.99779	24471	1.01598	24471	0.99779
24473.5	0.98217	24473.3	1.00129	24473.3	1.02158	24473.3	1.00129
24475.7	0.98074	24475.5	1.00079	24475.5	1.02561	24475.5	1.00079
24478.1	0.97974	24477.9	1.00045	24477.9	1.02688	24477.9	1.00045
24480.4	0.97941	24480.2	0.99956	24480.2	1.02452	24480.2	0.99956
24482.6	0.981	24482.4	0.99793	24482.4	1.0184	24482.4	0.99793
24485	0.98474	24484.8	0.99603	24484.8	1.00928	24484.8	0.99603
24487.5	0.98951	24487.3	0.99786	24487.3	0.99865	24487.3	0.99786
24489.9	0.99438	24489.7	0.99728	24489.7	0.98827	24489.7	0.99728
24492.3	0.99884	24492.1	1.00052	24492.1	0.97972	24492.1	1.00052
24494.7	1.00202	24494.5	1.00061	24494.5	0.97404	24494.5	1.00061
24497.1	1.0055	24496.9	1.00068	24496.9	0.97165	24496.9	1.00068
24499.5	1.00881	24499.3	1.00146	24499.3	0.97263	24499.3	1.00146
